# Supplementary material for: {2-Eth­oxy-6-[2-(piperidinium-1-yl)ethyl­imino­meth­yl]phenolato}diiodidozinc(II)
Source: Acta Crystallogr Sect E Struct Rep Online. 2009 Nov 21;65(Pt 12):m1611. doi: 10.1107/S1600536809048491 (PMC2971938; doi:10.1107/S1600536809048491)
Supplement: Supplementary file 2 [file e-65-m1611-Isup2.hkl]

# 
# h,k,l, Fc-squared, Fo-squared, sigma(Fo-squared) and status flag 
# 
data_I
_shelx_title ' B in Pna2(1)' 
_shelx_refln_list_code          4 
_shelx_F_calc_maximum      350.56 
_exptl_crystal_F_000      1144.00 
_reflns_d_resolution_high  0.7828 
 
loop_ 
 _symmetry_equiv_pos_as_xyz 
 'x, y, z' 
 '-x, -y, z+1/2' 
 'x+1/2, -y+1/2, z' 
 '-x+1/2, y+1/2, z+1/2' 
 
_cell_length_a    13.5934 
_cell_length_b    10.2381 
_cell_length_c    14.7871 
_cell_angle_alpha  90.000 
_cell_angle_beta   90.000 
_cell_angle_gamma  90.000 
 
_shelx_F_squared_multiplier     1.000 
 
loop_ 
 _refln_index_h 
 _refln_index_k 
 _refln_index_l 
 _refln_F_squared_calc 
 _refln_F_squared_meas 
 _refln_F_squared_sigma 
 _refln_observed_status 
   2   0 -18       94.02       74.61     30.74 o 
   4   0 -18      391.76      406.98     83.10 o 
   1   1 -18      249.60      215.08     37.28 o 
   2   1 -18      108.90       63.67     33.50 o 
   3   1 -18       13.91       39.71     25.17 o 
   4   1 -18       21.16       25.46     26.02 o 
   5   1 -18      266.84      246.31     51.83 o 
   1   2 -18      154.27      166.20     53.27 o 
   2   2 -18      420.24      412.30     69.25 o 
   3   2 -18      419.45      383.62    105.47 o 
   4   2 -18        8.51      -18.60     46.34 o 
   2   3 -18      305.42      315.35     67.12 o 
   3   3 -18        8.51       -8.52     34.09 o 
   2   0 -17     1079.60     1108.48     71.37 o 
   4   0 -17      483.32      460.24     80.97 o 
   6   0 -17       58.30       73.51     50.07 o 
   0   1 -17       46.32       64.99     38.35 o 
   1   1 -17      333.06      367.19     42.19 o 
   2   1 -17        5.78       -1.54     20.84 o 
   3   1 -17      954.02      953.95     66.44 o 
   4   1 -17      270.14      235.10     35.86 o 
   5   1 -17      584.61      474.23     46.57 o 
   6   1 -17      726.58      710.08     69.68 o 
   7   1 -17      122.84      142.83     42.56 o 
   2   2 -17       89.78      170.46     50.07 o 
   3   2 -17       11.65        3.64     23.50 o 
   4   2 -17      217.47      200.14     34.53 o 
   5   2 -17      977.06     1034.23     90.09 o 
   6   2 -17      182.90      235.16     38.27 o 
   7   2 -17     1045.09     1030.61     83.04 o 
   1   3 -17       32.90      102.28     50.07 o 
   2   3 -17     1026.16     1118.65    105.47 o 
   3   3 -17      134.67      145.96     55.40 o 
   4   3 -17       30.84       72.98     49.54 o 
   5   3 -17        5.21        4.89     22.83 o 
   6   3 -17      385.66      391.66     44.78 o 
   1   4 -17      576.28      509.25     79.90 o 
   2   4 -17      937.62      971.63     96.95 o 
   3   4 -17      132.14      125.72     53.27 o 
   4   4 -17      867.60     1206.01    114.00 o 
   5   4 -17       15.41      -10.20     28.57 o 
   0   5 -17      200.93      248.23     61.79 o 
   1   5 -17      215.42      287.60     46.29 o 
   2   5 -17      105.29      125.72     53.27 o 
   3   5 -17     1353.81     1144.22    109.73 o 
   0   0 -16      149.75      155.93     33.31 o 
   2   0 -16        9.91       10.55     22.26 o 
   4   0 -16      386.59      401.65     72.45 o 
   6   0 -16      807.40      872.55     98.02 o 
   8   0 -16      173.68      160.87     58.60 o 
   1   1 -16      108.71      129.63     21.34 o 
   2   1 -16      123.68      135.41     27.23 o 
   3   1 -16        5.97       -9.30     16.42 o 
   4   1 -16       39.32       28.57     20.39 o 
   5   1 -16      154.97      166.85     30.14 o 
   6   1 -16       93.91       93.96     36.82 o 
   7   1 -16      282.72      343.85     51.11 o 
   8   1 -16      447.84      389.17     56.87 o 
   9   1 -16       83.27       23.25     33.21 o 
   1   2 -16      252.87      243.97     52.20 o 
   2   2 -16      283.09      286.68     34.44 o 
   3   2 -16      596.27      776.50     89.36 o 
   4   2 -16      160.34      119.81     37.53 o 
   5   2 -16       94.50      103.90     43.81 o 
   6   2 -16       90.64       63.46     25.01 o 
   7   2 -16       71.10       53.94     66.59 o 
   8   2 -16       41.78      -10.05     25.57 o 
   1   3 -16      136.87      158.74     46.88 o 
   2   3 -16      130.22      151.28     46.88 o 
   3   3 -16       25.87        1.15     23.45 o 
   4   3 -16      512.91      534.85     46.31 o 
   5   3 -16      363.96      457.27     43.21 o 
   6   3 -16      252.57      270.87     37.72 o 
   7   3 -16      297.44      315.21     40.12 o 
   8   3 -16       62.72       72.34     37.01 o 
   0   4 -16     1173.01     1128.24     96.95 o 
   1   4 -16       20.40        1.88     24.27 o 
   2   4 -16      339.53      330.79     43.52 o 
   3   4 -16       61.40      109.73     47.94 o 
   4   4 -16        1.26      -23.91     25.17 o 
   5   4 -16       76.33      106.30     35.84 o 
   6   4 -16      337.11      329.03     40.33 o 
   7   4 -16       80.22       72.70     28.31 o 
   1   5 -16     1451.37     1582.57     83.22 o 
   2   5 -16      304.09      345.60     45.95 o 
   3   5 -16      266.18      225.65     39.84 o 
   4   5 -16      344.40      361.16     69.25 o 
   5   5 -16       12.70       -5.86     29.38 o 
   6   5 -16      100.11       88.12     40.48 o 
   0   6 -16      105.29       89.49     47.94 o 
   1   6 -16      187.79      163.47     38.83 o 
   2   6 -16       52.79       39.98     30.34 o 
   3   6 -16      877.04      897.40     67.65 o 
   4   6 -16        5.96      -54.33     36.22 o 
   2   0 -15     1154.01      990.99     61.66 o 
   4   0 -15     1780.92     1652.00     81.75 o 
   6   0 -15      644.85      624.31     83.10 o 
   8   0 -15       47.05       43.68     41.55 o 
  10   0 -15        5.02       74.58     47.94 o 
   0   1 -15     1511.22     1583.56    192.83 o 
   1   1 -15      146.88      114.53     20.91 o 
   2   1 -15      880.66      836.40     40.97 o 
   3   1 -15      348.23      247.31     48.25 o 
   4   1 -15      150.58      131.53     26.02 o 
   5   1 -15      214.21      231.57     32.01 o 
   6   1 -15        8.67       57.98     30.02 o 
   7   1 -15        8.92       22.02     28.60 o 
   8   1 -15        1.38        7.03     24.83 o 
   9   1 -15       75.99       27.02     28.18 o 
  10   1 -15        8.89        4.32     27.39 o 
   1   2 -15      789.06      652.53     50.61 o 
   2   2 -15      181.97      102.48     24.83 o 
   3   2 -15       77.25       81.66     24.68 o 
   4   2 -15       41.51       33.62     20.66 o 
   5   2 -15       89.44       36.56     20.44 o 
   6   2 -15      236.28      243.02     61.55 o 
   7   2 -15      102.56       57.19     30.17 o 
   8   2 -15      485.47      363.16     51.08 o 
   9   2 -15        9.59        8.01     28.24 o 
  10   2 -15      423.89      348.75     54.91 o 
   0   3 -15      144.81       91.62     38.35 o 
   1   3 -15       36.21       10.10     19.54 o 
   2   3 -15       35.42       46.30     24.27 o 
   3   3 -15        2.49       17.98     19.13 o 
   4   3 -15      445.20      416.87     39.74 o 
   5   3 -15        4.46       -9.24     18.75 o 
   6   3 -15      956.36      824.65     52.42 o 
   7   3 -15       13.07       13.68     22.08 o 
   8   3 -15      442.76      370.76     54.22 o 
   9   3 -15      132.89       75.63     37.46 o 
   1   4 -15      115.92       96.72     27.43 o 
   2   4 -15       29.20       -4.40     30.36 o 
   3   4 -15       52.88       18.93     24.41 o 
   4   4 -15       55.26       68.09     32.74 o 
   5   4 -15      652.63      642.37     42.65 o 
   6   4 -15       26.92       27.56     23.54 o 
   7   4 -15      386.67      313.55     40.67 o 
   8   4 -15      337.63      336.65     41.99 o 
   9   4 -15       19.52      -15.36     29.56 o 
   0   5 -15      772.68      626.44     74.58 o 
   1   5 -15      153.72      123.79     32.29 o 
   2   5 -15      422.18      337.02     42.56 o 
   3   5 -15      126.43      119.03     32.61 o 
   4   5 -15        1.84      -12.84     23.97 o 
   5   5 -15       13.20       54.12     35.31 o 
   6   5 -15       74.06       63.43     29.24 o 
   7   5 -15      407.58      426.32     45.10 o 
   8   5 -15       24.72       -4.63     25.22 o 
   1   6 -15      256.51      346.31     44.78 o 
   2   6 -15      430.35      366.54     45.95 o 
   3   6 -15      214.04      183.63     53.80 o 
   4   6 -15      665.24      623.31     56.78 o 
   5   6 -15       55.01       69.54     37.82 o 
   6   6 -15      285.75      278.93     67.65 o 
   0   7 -15      195.96      231.19     60.73 o 
   1   7 -15      148.66       87.76     33.52 o 
   2   7 -15      128.96       78.91     42.08 o 
   3   7 -15      814.59      756.64     63.46 o 
   4   7 -15       34.50       52.51     35.69 o 
   5   7 -15      312.73      352.71     49.30 o 
   0   0 -14    13962.66    13932.00    449.59 o 
   2   0 -14     5633.80     5516.84    155.18 o 
   4   0 -14      554.11      593.87     52.67 o 
   6   0 -14     1767.86     1676.91    125.72 o 
   8   0 -14     1405.58     1324.27    118.26 o 
  10   0 -14       43.99       -7.46     33.03 o 
   1   1 -14     3476.71     3623.48     81.71 o 
   2   1 -14     1405.77     1543.10     46.44 o 
   3   1 -14      294.51      352.00     62.12 o 
   4   1 -14     3124.43     3014.11    146.18 o 
   5   1 -14     1165.05     1121.01     56.56 o 
   6   1 -14      904.26      843.28     64.41 o 
   7   1 -14     1477.75     1219.99     84.70 o 
   8   1 -14       75.30       73.36     30.86 o 
   9   1 -14       22.20       17.77     25.98 o 
  10   1 -14       63.77       47.50     30.20 o 
  11   1 -14      361.83      329.75     64.46 o 
   0   2 -14      175.60      210.61     36.76 o 
   1   2 -14     1362.88     1349.77     50.24 o 
   2   2 -14       62.05       93.79     20.17 o 
   3   2 -14     5413.70     5386.02    111.86 o 
   4   2 -14      533.11      497.81     40.90 o 
   5   2 -14     2028.36     2037.49     76.67 o 
   6   2 -14      810.90      750.78     48.32 o 
   7   2 -14       35.34       51.35     22.61 o 
   8   2 -14      599.11      528.13     56.36 o 
   9   2 -14      748.17      634.44     63.49 o 
  10   2 -14       38.16       41.44     31.99 o 
  11   2 -14      271.11      199.00     45.66 o 
   1   3 -14      561.50      724.15     50.46 o 
   2   3 -14     2708.60     2798.95     74.20 o 
   3   3 -14      209.50      185.45     24.51 o 
   4   3 -14     2130.69     1953.87     74.92 o 
   5   3 -14       43.47      126.85     34.92 o 
   6   3 -14       21.15       17.09     20.83 o 
   7   3 -14       60.89       84.20     25.79 o 
   8   3 -14     1815.57     1730.63    121.90 o 
   9   3 -14       88.12      133.65     40.66 o 
  10   3 -14     1900.18     1660.02    100.85 o 
   0   4 -14     2266.97     2163.79    123.58 o 
   1   4 -14      194.11      184.10     32.71 o 
   2   4 -14      509.97      568.20     59.66 o 
   3   4 -14      715.29      582.74     43.26 o 
   4   4 -14      830.29      817.84     42.28 o 
   5   4 -14      170.99      134.96     24.84 o 
   6   4 -14     2143.61     2329.51    141.26 o 
   7   4 -14      247.37      272.03     38.32 o 
   8   4 -14      950.16      991.25     60.15 o 
   9   4 -14     1018.55      820.91     72.80 o 
  10   4 -14       33.75       83.37     38.40 o 
   1   5 -14      481.79      436.52     44.03 o 
   2   5 -14       21.01        9.84     20.73 o 
   3   5 -14      105.15      127.69     30.45 o 
   4   5 -14       59.32       69.54     27.84 o 
   5   5 -14     2520.32     2460.24     98.75 o 
   6   5 -14      150.79      116.48     28.60 o 
   7   5 -14     1572.31     1646.45    117.67 o 
   8   5 -14      117.46      227.69     38.96 o 
   9   5 -14      349.89      301.16     42.27 o 
   0   6 -14     3997.49     3530.68    174.72 o 
   1   6 -14      154.70      102.87     31.61 o 
   2   6 -14     1259.27     1115.36     79.90 o 
   3   6 -14      511.12      531.41     52.35 o 
   4   6 -14       79.75       72.80     30.45 o 
   5   6 -14       59.56       75.33     31.26 o 
   6   6 -14      900.96      718.34     59.90 o 
   7   6 -14      406.97      400.23     40.75 o 
   8   6 -14      280.54      277.48     41.04 o 
   1   7 -14      572.69      461.65     56.47 o 
   2   7 -14      920.18      957.13     67.75 o 
   3   7 -14      317.53      291.56     61.79 o 
   4   7 -14     1304.03     1278.65     76.80 o 
   5   7 -14        7.23      -17.84     26.36 o 
   6   7 -14      184.34      187.51     39.59 o 
   7   7 -14       29.79       -2.78     28.60 o 
   0   8 -14      107.06      125.72     52.20 o 
   1   8 -14      430.91      438.43     52.73 o 
   2   8 -14      108.74      158.29     40.17 o 
   3   8 -14     1596.53     1618.80     89.27 o 
   4   8 -14      145.74      187.66     72.45 o 
   2   0 -13     5469.84     5624.82    153.49 o 
   4   0 -13     8883.69     8865.47    214.45 o 
   6   0 -13     1670.77     1474.49    114.00 o 
   8   0 -13       79.87       98.02     42.62 o 
  10   0 -13      496.54      599.81     84.17 o 
  12   0 -13        2.13        2.13     39.42 o 
   0   1 -13     7586.73     7760.19    171.61 o 
   1   1 -13      780.64      801.26     27.09 o 
   2   1 -13     3012.89     2998.35     85.74 o 
   3   1 -13     1779.51     1765.18     65.31 o 
   4   1 -13       86.71       75.38     21.62 o 
   5   1 -13     1440.29     1456.92     61.04 o 
   6   1 -13      535.61      612.59     43.17 o 
   7   1 -13       57.24       45.76     23.79 o 
   8   1 -13      298.50      298.97     43.31 o 
   9   1 -13      402.29      416.60     51.50 o 
  10   1 -13       27.37       49.07     31.96 o 
  11   1 -13      209.87      284.56     47.62 o 
  12   1 -13       57.98       65.35     34.02 o 
   1   2 -13     6547.93     6504.17    117.19 o 
   2   2 -13      135.00      115.29     18.33 o 
   3   2 -13      150.33      159.37     20.43 o 
   4   2 -13        3.92       31.78     17.36 o 
   5   2 -13     1134.47     1235.72     56.50 o 
   6   2 -13      438.96      471.13     38.53 o 
   7   2 -13     1684.53     1717.86     76.45 o 
   8   2 -13      642.82      506.71     53.77 o 
   9   2 -13      208.33      215.43     41.05 o 
  10   2 -13      560.12      564.96     61.39 o 
  11   2 -13      233.93      277.66     51.67 o 
  12   2 -13      137.52      124.53     40.16 o 
   0   3 -13      892.53      869.35     73.51 o 
   1   3 -13      293.38      331.64     29.06 o 
   2   3 -13      193.27      224.07     23.61 o 
   3   3 -13     1930.35     2019.18     59.32 o 
   4   3 -13      843.71      852.04     39.88 o 
   5   3 -13      879.74      944.20     43.96 o 
   6   3 -13     3537.90     3446.32    105.93 o 
   7   3 -13       31.14        7.76     20.91 o 
   8   3 -13     1523.96     1506.26     68.82 o 
   9   3 -13       80.46       92.13     34.88 o 
  10   3 -13        1.02       10.88     29.58 o 
  11   3 -13        4.35       16.21     30.45 o 
   1   4 -13        0.24       -2.22     17.89 o 
   2   4 -13     2966.66     2756.10    256.22 o 
   3   4 -13      255.55      260.81     26.31 o 
   4   4 -13     1548.80     1633.77     55.76 o 
   5   4 -13      506.22      444.41     32.44 o 
   6   4 -13       14.35       36.83     19.40 o 
   7   4 -13      377.64      280.40     36.00 o 
   8   4 -13     1577.82     1597.42    128.42 o 
   9   4 -13       51.65       36.75     25.53 o 
  10   4 -13     1064.14     1090.42     80.98 o 
  11   4 -13       38.00       66.69     37.46 o 
   0   5 -13       84.33      163.00     41.55 o 
   1   5 -13      228.32      241.66     34.22 o 
   2   5 -13       12.68        6.17     19.54 o 
   3   5 -13     1291.70     1255.33     66.28 o 
   4   5 -13      250.28      262.90     32.29 o 
   5   5 -13      256.34      242.70     26.99 o 
   6   5 -13      497.32      508.26     36.37 o 
   7   5 -13      674.28      694.66     51.05 o 
   8   5 -13      248.22      229.51     36.48 o 
   9   5 -13     1837.20     1865.26    159.15 o 
  10   5 -13       35.54       57.65     33.88 o 
   1   6 -13      390.33      360.65     41.25 o 
   2   6 -13      657.03      663.68     54.18 o 
   3   6 -13      195.74      161.14     32.76 o 
   4   6 -13      592.47      549.54     67.12 o 
   5   6 -13     1575.48     1549.16    116.66 o 
   6   6 -13      464.28      463.25     36.93 o 
   7   6 -13     1306.19     1395.56     52.50 o 
   8   6 -13       52.18       23.91     20.56 o 
   9   6 -13      128.66      155.58     33.99 o 
   0   7 -13     2856.90     2852.03    153.41 o 
   1   7 -13       12.58        6.00     22.56 o 
   2   7 -13      722.72      711.40     57.60 o 
   3   7 -13      109.09       76.17     30.02 o 
   4   7 -13      141.38      113.50     45.81 o 
   5   7 -13       73.61       58.65     38.89 o 
   6   7 -13     1016.91     1010.58     67.17 o 
   7   7 -13      251.60      197.96     38.14 o 
   8   7 -13      379.78      464.83     38.97 o 
   1   8 -13     1386.61     1354.69     78.34 o 
   2   8 -13      466.57      387.17     48.20 o 
   3   8 -13      377.58      353.98     46.42 o 
   4   8 -13      766.87      756.88     64.03 o 
   5   8 -13       41.78       43.72     36.76 o 
   6   8 -13       18.35        9.49     31.43 o 
   0   9 -13       69.27       77.77     49.01 o 
   1   9 -13      392.19      455.06     54.52 o 
   2   9 -13       57.60       41.55     30.89 o 
   3   9 -13      835.05      780.02     67.05 o 
   0   0 -12     2329.07     2368.34    132.11 o 
   2   0 -12     1961.23     2084.22     99.08 o 
   4   0 -12      439.65      435.48     39.88 o 
   6   0 -12      539.35      543.34     69.25 o 
   8   0 -12       58.25       55.40     37.29 o 
  10   0 -12      124.45       72.45     45.81 o 
  12   0 -12      216.58      157.68     61.79 o 
   1   1 -12       48.32       32.01     10.05 o 
   2   1 -12      176.97      162.98     17.90 o 
   3   1 -12       52.87       62.11     14.67 o 
   4   1 -12     1057.92     1075.64     49.49 o 
   5   1 -12      211.51      177.59     24.41 o 
   6   1 -12     1017.36     1044.79     50.77 o 
   7   1 -12       42.34        9.59     21.09 o 
   8   1 -12      434.86      416.99     52.74 o 
   9   1 -12      175.83      166.74     50.61 o 
  10   1 -12      276.34      260.88     44.59 o 
  11   1 -12       36.04       17.93     26.99 o 
  12   1 -12      217.56      198.09     45.28 o 
  13   1 -12       10.26       -8.55     30.64 o 
   0   2 -12     3823.16     3793.47    112.41 o 
   1   2 -12       19.12       20.92     10.11 o 
   2   2 -12     2154.70     2125.00     48.99 o 
   3   2 -12       82.68       95.69     17.78 o 
   4   2 -12      302.68      292.07     21.45 o 
   5   2 -12       96.03       94.70     25.39 o 
   6   2 -12       20.17       15.77     16.35 o 
   7   2 -12      213.98      227.43     41.06 o 
   8   2 -12      107.02       86.17     30.86 o 
   9   2 -12      317.11      311.25     53.27 o 
  10   2 -12       94.21       75.88     33.04 o 
  11   2 -12        4.62       -5.94     26.33 o 
  12   2 -12       10.19      -15.79     23.72 o 
  13   2 -12       13.38       47.83     33.52 o 
   1   3 -12      601.65      649.47     47.05 o 
   2   3 -12      577.22      543.59     33.14 o 
   3   3 -12      448.51      415.07     28.05 o 
   4   3 -12       53.08       27.19     13.80 o 
   5   3 -12       23.85       31.40     14.76 o 
   6   3 -12      527.26      497.68     39.11 o 
   7   3 -12      167.96      142.72     26.97 o 
   8   3 -12      443.19      465.35     40.56 o 
   9   3 -12       45.93       29.74     24.02 o 
  10   3 -12      150.95      142.68     37.31 o 
  11   3 -12       21.21        6.04     26.62 o 
  12   3 -12      146.95      192.09     46.22 o 
   0   4 -12      270.10      191.77     40.48 o 
   1   4 -12       58.90       36.79     23.97 o 
   2   4 -12      293.29      267.81     26.96 o 
   3   4 -12     1174.66     1232.63     46.04 o 
   4   4 -12      290.50      256.31     24.95 o 
   5   4 -12     1099.47     1021.13     43.26 o 
   6   4 -12      177.87      181.06     20.46 o 
   7   4 -12       60.06       70.96     23.88 o 
   8   4 -12      305.39      326.75     36.25 o 
   9   4 -12        6.99        5.92     19.84 o 
  10   4 -12       41.78       47.68     29.35 o 
  11   4 -12       19.27       22.66     30.20 o 
  12   4 -12       85.14       84.94     37.46 o 
   1   5 -12     1512.61     1501.08     70.05 o 
   2   5 -12      234.86      190.56     33.56 o 
   3   5 -12      286.58      276.66     35.79 o 
   4   5 -12      302.26      244.06     25.41 o 
   5   5 -12      238.71      246.57     26.45 o 
   6   5 -12       98.61      107.18     20.77 o 
   7   5 -12       64.30       77.71     18.15 o 
   8   5 -12      460.59      425.41     41.09 o 
   9   5 -12       26.12       22.94     22.72 o 
  10   5 -12      482.92      439.39     94.82 o 
  11   5 -12       29.60       23.46     31.74 o 
   0   6 -12        8.04       38.35     33.03 o 
   1   6 -12       43.15       28.75     20.62 o 
   2   6 -12       45.98       46.39     23.72 o 
   3   6 -12      171.33      125.91     37.29 o 
   4   6 -12      177.79      144.35     31.09 o 
   5   6 -12       59.37       55.99     19.84 o 
   6   6 -12      439.95      437.00     34.26 o 
   7   6 -12      429.57      467.78     32.50 o 
   8   6 -12      217.61      191.91     25.16 o 
   9   6 -12      422.37      480.61     46.81 o 
  10   6 -12       17.79       36.92     34.07 o 
   1   7 -12      137.59       66.26     27.43 o 
   2   7 -12       10.03       31.49     22.75 o 
   3   7 -12      222.47      228.98     61.79 o 
   4   7 -12       67.75       54.85     25.85 o 
   5   7 -12      823.78      798.78     58.96 o 
   6   7 -12      171.10      194.88     49.54 o 
   7   7 -12      738.20      694.91     49.53 o 
   8   7 -12       20.77       40.60     18.69 o 
   9   7 -12       21.01        9.72     17.70 o 
   0   8 -12      452.74      478.36     71.38 o 
   1   8 -12       28.94       34.42     53.80 o 
   2   8 -12      197.21      120.15     55.40 o 
   3   8 -12       44.11       45.10     26.62 o 
   4   8 -12      139.58      118.83     32.37 o 
   5   8 -12       20.74       18.06     25.23 o 
   6   8 -12      298.59      342.00     48.55 o 
   7   8 -12      287.87      276.72     44.44 o 
   8   8 -12      134.02      114.83     30.23 o 
   1   9 -12      562.50      483.99     82.03 o 
   2   9 -12      153.45      118.10     35.78 o 
   3   9 -12      219.09      212.01     48.47 o 
   4   9 -12      277.87      222.91     41.35 o 
   5   9 -12       64.85       73.80     32.92 o 
   6   9 -12        1.57      -20.57     24.83 o 
   0  10 -12       72.45       98.02     52.20 o 
   1  10 -12      109.52      148.77     45.81 o 
   2   0 -11     8332.03     8058.74    143.74 o 
   4   0 -11     3018.42     2856.61     96.75 o 
   6   0 -11      188.99      199.23     46.88 o 
   8   0 -11     6471.58     5884.10    243.97 o 
  10   0 -11     4393.60     3938.72    200.29 o 
  12   0 -11      849.49      697.83     95.88 o 
  14   0 -11       50.34       45.81     51.14 o 
   0   1 -11      246.75      267.55     22.76 o 
   1   1 -11     3199.15     3285.15     57.07 o 
   2   1 -11       57.40       52.39     11.76 o 
   3   1 -11     7069.96     6760.58    101.63 o 
   4   1 -11     2088.13     1880.74     63.82 o 
   5   1 -11     2249.29     2071.70     67.97 o 
   6   1 -11     4320.62     4233.83    175.53 o 
   7   1 -11      402.86      367.55     43.68 o 
   8   1 -11      982.98      882.98     61.39 o 
   9   1 -11     2770.20     2489.19    141.16 o 
  10   1 -11      136.98      143.20     34.27 o 
  11   1 -11     1274.96     1267.32     81.95 o 
  12   1 -11      771.23      618.76     63.23 o 
  13   1 -11       60.00       65.34     33.67 o 
  14   1 -11      418.82      360.62     57.99 o 
   1   2 -11     6053.48     6072.52     84.53 o 
   2   2 -11      669.89      663.42     24.76 o 
   3   2 -11      299.78      298.52     23.52 o 
   4   2 -11     2854.93     2668.25     57.06 o 
   5   2 -11     6188.25     5850.43    130.37 o 
   6   2 -11     1537.93     1493.86     59.45 o 
   7   2 -11     4908.66     4672.30    141.74 o 
   8   2 -11      217.75      184.41     35.30 o 
   9   2 -11      628.83      540.46     53.83 o 
  10   2 -11       12.55       38.75     28.36 o 
  11   2 -11      512.94      622.33     61.31 o 
  12   2 -11       98.75      126.57     39.54 o 
  13   2 -11     1139.49     1063.76     99.61 o 
   0   3 -11    15275.70    14950.13    782.52 o 
   1   3 -11       49.10       62.31     16.26 o 
   2   3 -11     6133.68     5886.18    106.98 o 
   3   3 -11       13.04       13.00     15.69 o 
   4   3 -11       84.74       50.85     16.44 o 
   5   3 -11       12.93       10.36     13.11 o 
   6   3 -11     2784.01     2640.60    100.11 o 
   7   3 -11      329.15      341.35     33.39 o 
   8   3 -11      812.84      813.88     48.56 o 
   9   3 -11      842.55      885.35     65.42 o 
  10   3 -11      121.01       64.66     30.50 o 
  11   3 -11      311.27      363.42     66.05 o 
  12   3 -11      387.56      386.92     55.27 o 
  13   3 -11       75.61       84.89     46.34 o 
   1   4 -11     7627.16     7000.40    135.68 o 
   2   4 -11     3105.39     3012.25     79.20 o 
   3   4 -11     1093.55     1114.85     50.59 o 
   4   4 -11     3859.65     3881.59     85.08 o 
   5   4 -11      469.78      401.63     29.07 o 
   6   4 -11     1058.42     1066.92     38.86 o 
   7   4 -11     1230.86     1140.67     45.89 o 
   8   4 -11      263.19      302.32     33.84 o 
   9   4 -11      119.77      103.97     25.57 o 
  10   4 -11      259.70      277.23     45.49 o 
  11   4 -11      136.49       93.25     34.88 o 
  12   4 -11       41.70       12.27     26.24 o 
  13   4 -11      118.30       69.50     33.97 o 
   0   5 -11       41.76       92.69     35.16 o 
   1   5 -11     2498.26     2500.22     89.91 o 
   2   5 -11      154.50      126.95     27.75 o 
   3   5 -11     7769.03     7697.90    151.37 o 
   4   5 -11      132.99      138.41     21.20 o 
   5   5 -11     4151.16     3917.50     89.39 o 
   6   5 -11      179.63      163.81     22.77 o 
   7   5 -11      118.07      118.98     19.06 o 
   8   5 -11      214.62      163.57     28.76 o 
   9   5 -11      367.90      352.94     38.86 o 
  10   5 -11       30.74       42.00     50.07 o 
  11   5 -11      186.03      182.57     42.44 o 
  12   5 -11       47.81       82.03     37.67 o 
   1   6 -11     3690.07     3684.07    142.23 o 
   2   6 -11     2173.02     2065.25     84.75 o 
   3   6 -11      938.77      989.69     59.46 o 
   4   6 -11     2124.72     2014.77     69.02 o 
   5   6 -11       64.64       36.43     18.57 o 
   6   6 -11        2.33       18.72     15.55 o 
   7   6 -11       92.00      122.81     22.60 o 
   8   6 -11     1382.77     1372.43     49.31 o 
   9   6 -11        0.97       12.73     18.85 o 
  10   6 -11      996.70      960.22     59.99 o 
  11   6 -11       58.99       30.76     41.55 o 
   0   7 -11     1324.16     1534.15    105.47 o 
   1   7 -11      133.63      110.79     30.02 o 
   2   7 -11      491.98      529.26     48.59 o 
   3   7 -11      219.11      156.28     32.45 o 
   4   7 -11      312.71      375.31     41.87 o 
   5   7 -11        3.78       -1.44     22.21 o 
   6   7 -11     1477.51     1508.27     63.98 o 
   7   7 -11      285.98      264.78     33.00 o 
   8   7 -11      658.71      689.66     39.24 o 
   9   7 -11      795.02      753.32     50.83 o 
  10   7 -11       61.78       33.32     21.69 o 
   1   8 -11      549.46      450.39     47.04 o 
   2   8 -11       48.04       61.41     28.18 o 
   3   8 -11      287.65      289.36     66.05 o 
   4   8 -11       30.43       54.51     26.99 o 
   5   8 -11     1877.97     1841.23     89.08 o 
   6   8 -11        5.45        7.96     25.48 o 
   7   8 -11     1948.32     1822.54     91.32 o 
   8   8 -11       48.96       41.04     21.47 o 
   9   8 -11      173.86      154.15     27.54 o 
   0   9 -11      849.97      759.62     86.30 o 
   1   9 -11      229.04      327.33     45.35 o 
   2   9 -11       98.96       76.84     58.60 o 
   3   9 -11      297.67      353.64     60.19 o 
   4   9 -11      167.18      165.55     36.83 o 
   5   9 -11       39.21       20.77     26.37 o 
   6   9 -11      438.18      324.03     77.24 o 
   7   9 -11      357.33      301.16     45.94 o 
   1  10 -11      551.06      517.92     85.76 o 
   2  10 -11      295.90      331.77     48.90 o 
   3  10 -11      264.75      270.37     49.01 o 
   4  10 -11      477.21      481.00     56.12 o 
   0   0 -10     4990.12     5072.81    122.96 o 
   2   0 -10     2554.75     2577.69     63.58 o 
   4   0 -10     6731.31     6570.51    421.89 o 
   6   0 -10    16880.30    15806.00    463.44 o 
   8   0 -10     6302.93     5970.40    241.84 o 
  10   0 -10       64.54       70.32     43.68 o 
  12   0 -10     3026.93     2817.93    174.72 o 
  14   0 -10     1258.99     1293.37    129.98 o 
   1   1 -10    10163.49     9900.49    119.37 o 
   2   1 -10     5079.60     5183.28     74.71 o 
   3   1 -10      147.98      174.46     13.78 o 
   4   1 -10     1266.94     1281.28     39.97 o 
   5   1 -10     7631.78     7491.42    147.57 o 
   6   1 -10      572.27      623.30     38.49 o 
   7   1 -10     6888.54     6290.92    173.63 o 
   8   1 -10     4782.76     4700.90    146.14 o 
   9   1 -10     1099.59     1010.69     67.05 o 
  10   1 -10     4462.00     4236.77    201.89 o 
  11   1 -10      610.85      649.24     84.17 o 
  12   1 -10     1148.79     1121.00     79.09 o 
  13   1 -10     1379.67     1327.70     88.81 o 
  14   1 -10       61.60       61.33     35.95 o 
   0   2 -10     9762.86     9508.54    142.82 o 
   1   2 -10     4591.64     4809.24     69.89 o 
   2   2 -10     5101.83     4989.06     71.85 o 
   3   2 -10    16259.59    15869.91    219.25 o 
   4   2 -10      271.09      263.04     21.09 o 
   5   2 -10     5697.09     5652.24    153.27 o 
   6   2 -10       41.78       78.18     15.87 o 
   7   2 -10      833.26      920.10     47.33 o 
   8   2 -10      100.05      126.83     34.09 o 
   9   2 -10     7643.15     7249.83    200.74 o 
  10   2 -10       55.83       67.03     28.18 o 
  11   2 -10     2530.36     2327.83    108.36 o 
  12   2 -10        2.52       14.02     27.60 o 
  13   2 -10      133.86       91.66     44.75 o 
  14   2 -10       35.02       73.50     37.77 o 
   1   3 -10     1168.44     1313.58     37.25 o 
   2   3 -10    10493.18    10091.16    154.31 o 
   3   3 -10      223.91      201.28     20.15 o 
   4   3 -10    13236.71    12161.77    181.15 o 
   5   3 -10     3861.03     3823.65     80.93 o 
   6   3 -10     2633.19     2656.18     66.36 o 
   7   3 -10     1251.18     1331.02     46.35 o 
   8   3 -10      565.53      529.70     39.77 o 
   9   3 -10      125.14      102.88     31.96 o 
  10   3 -10     1215.50     1041.10    124.12 o 
  11   3 -10      433.31      423.70     51.50 o 
  12   3 -10        4.68       29.06     46.34 o 
  13   3 -10      384.22      357.29     51.96 o 
  14   3 -10      767.10      804.79     76.44 o 
   0   4 -10    18388.45    18290.47    471.96 o 
   1   4 -10     1104.07     1046.36     43.21 o 
   2   4 -10     8015.02     8008.57    131.59 o 
   3   4 -10     5113.75     4716.44     92.65 o 
   4   4 -10      565.30      598.88     31.59 o 
   5   4 -10     2879.04     2826.41     69.68 o 
   6   4 -10     3049.23     3183.33    112.56 o 
   7   4 -10      310.60      307.14     23.86 o 
   8   4 -10     1217.68     1307.46     49.03 o 
   9   4 -10       77.37       39.88     19.63 o 
  10   4 -10       38.14       34.70     27.84 o 
  11   4 -10       69.12       40.48     27.87 o 
  12   4 -10      569.68      511.82     57.88 o 
  13   4 -10       43.34       27.61     28.77 o 
   1   5 -10    15473.33    14993.16    316.95 o 
   2   5 -10      618.76      652.11     36.04 o 
   3   5 -10     2727.06     2660.34     74.71 o 
   4   5 -10      559.98      598.29     33.65 o 
   5   5 -10     2920.85     2824.43     71.82 o 
   6   5 -10      442.83      417.81     30.19 o 
   7   5 -10     4026.51     3961.54     89.66 o 
   8   5 -10       37.54       27.96     13.96 o 
   9   5 -10      586.44      629.91     38.09 o 
  10   5 -10        2.51        9.59     35.16 o 
  11   5 -10      528.40      584.18     61.37 o 
  12   5 -10       98.34      108.34     36.55 o 
  13   5 -10      473.08      505.27     63.57 o 
   0   6 -10     2606.68     2246.89    120.39 o 
   1   6 -10     1131.09     1238.57     87.89 o 
   2   6 -10      354.10      322.57     36.48 o 
   3   6 -10     5668.96     5666.84    151.22 o 
   4   6 -10      589.33      550.57     37.05 o 
   5   6 -10     3637.13     3777.41    117.18 o 
   6   6 -10     1994.78     1871.11     60.48 o 
   7   6 -10      170.37      164.47     23.27 o 
   8   6 -10     1333.75     1299.05     46.78 o 
   9   6 -10      289.22      290.34     30.40 o 
  10   6 -10       16.49       -1.21     17.32 o 
  11   6 -10       56.57       26.78     28.77 o 
  12   6 -10      436.07      379.70     55.73 o 
   1   7 -10      215.56      248.35     36.82 o 
   2   7 -10     4687.02     4738.74    175.26 o 
   3   7 -10      296.31      289.79     37.64 o 
   4   7 -10     2611.70     2717.15    101.91 o 
   5   7 -10      421.33      350.57     32.92 o 
   6   7 -10       11.61       18.49     17.20 o 
   7   7 -10      417.03      363.30     35.43 o 
   8   7 -10     1033.61     1033.98     43.87 o 
   9   7 -10       10.43       17.56     15.75 o 
  10   7 -10     1323.26     1438.41     69.20 o 
  11   7 -10        9.32       21.69     25.46 o 
   0   8 -10      535.79      412.30     62.86 o 
   1   8 -10      283.33      245.28     38.40 o 
   2   8 -10      915.85      902.72     60.21 o 
   3   8 -10     1745.64     1764.80     83.97 o 
   4   8 -10      148.41      130.83     35.16 o 
   5   8 -10      534.86      555.14     51.91 o 
   6   8 -10      675.75      711.85     58.63 o 
   7   8 -10      604.85      669.54     47.66 o 
   8   8 -10      173.63      208.87     32.63 o 
   9   8 -10     1821.69     1895.65     67.85 o 
  10   8 -10       19.94        4.24     21.69 o 
   1   9 -10      619.15      651.04     87.36 o 
   2   9 -10       70.69       93.23     57.00 o 
   3   9 -10      241.03      252.46     39.91 o 
   4   9 -10      124.58      142.75     79.37 o 
   5   9 -10     1851.27     1972.11     94.17 o 
   6   9 -10        5.20       22.37     27.87 o 
   7   9 -10     1456.50     1506.51     85.79 o 
   8   9 -10       78.03       71.31     34.27 o 
   0  10 -10      778.81      775.60     91.62 o 
   1  10 -10       28.66      -21.34     41.55 o 
   2  10 -10      183.93      216.35     42.17 o 
   3  10 -10       92.00       24.58     26.74 o 
   4  10 -10      335.53      455.43     54.61 o 
   5  10 -10       29.82       71.37     34.27 o 
   6  10 -10      751.68      854.32     70.77 o 
   1  11 -10      710.20      778.70     67.79 o 
   2   0  -9     1139.42     1127.32     37.01 o 
   4   0  -9      265.86      249.05     19.10 o 
   6   0  -9      703.33      686.11     67.12 o 
   8   0  -9     3675.17     3538.13    167.26 o 
  10   0  -9     2739.34     2616.58    150.22 o 
  12   0  -9     1025.25     1019.57    102.28 o 
  14   0  -9      245.62      116.13     56.47 o 
   0   1  -9     1333.74     1418.28     70.20 o 
   1   1  -9     2161.56     2135.06     39.58 o 
   2   1  -9      688.91      700.38     19.23 o 
   3   1  -9     1233.18     1167.84     26.72 o 
   4   1  -9     2164.85     2106.62     49.25 o 
   5   1  -9      912.23      860.63     30.89 o 
   6   1  -9     3806.60     3682.18    102.15 o 
   7   1  -9      259.65      297.25     53.80 o 
   8   1  -9      861.90      815.45     96.42 o 
   9   1  -9     1375.98     1245.29     70.32 o 
  10   1  -9       35.55       41.26     25.16 o 
  11   1  -9      478.59      420.42     49.30 o 
  12   1  -9      665.23      663.82     82.03 o 
  13   1  -9      106.12      103.59     35.38 o 
  14   1  -9      387.86      410.23     56.49 o 
  15   1  -9       53.91       58.29     36.82 o 
   1   2  -9     2688.13     2690.68     45.31 o 
   2   2  -9      126.11      128.76     10.70 o 
   3   2  -9      124.46      151.58     15.05 o 
   4   2  -9      814.71      775.87     30.31 o 
   5   2  -9     3003.40     2818.75     56.17 o 
   6   2  -9     1521.91     1533.15     45.10 o 
   7   2  -9     2402.17     2376.08     83.58 o 
   8   2  -9     1913.75     1718.21     80.21 o 
   9   2  -9      869.46      837.57     58.38 o 
  10   2  -9      524.69      556.59     67.12 o 
  11   2  -9       24.20       25.09     26.55 o 
  12   2  -9      475.26      458.46     54.18 o 
  13   2  -9      745.71      732.46     67.79 o 
  14   2  -9      204.88      227.30     47.73 o 
  15   2  -9      169.97      133.71     43.69 o 
   0   3  -9     3978.08     3775.89    115.59 o 
   1   3  -9      418.20      419.20     20.35 o 
   2   3  -9     4864.46     4802.96     86.72 o 
   3   3  -9      557.37      582.36     26.90 o 
   4   3  -9      257.24      270.61     22.45 o 
   5   3  -9       74.39       85.05     14.55 o 
   6   3  -9      692.89      724.45     29.33 o 
   7   3  -9      772.94      790.18     47.61 o 
   8   3  -9       15.37       -6.11     11.95 o 
   9   3  -9     1871.83     1885.24    103.34 o 
  10   3  -9      124.13       45.95     36.76 o 
  11   3  -9      783.35      749.83     62.12 o 
  12   3  -9       20.49        4.13     23.79 o 
  13   3  -9      100.83       93.42     35.95 o 
  14   3  -9       14.19       18.83     30.02 o 
   1   4  -9     2600.48     2413.28     63.33 o 
   2   4  -9     3596.85     3621.85     74.43 o 
   3   4  -9      683.99      695.72     31.07 o 
   4   4  -9     2182.81     2116.68     55.90 o 
   5   4  -9      848.82      922.98     37.26 o 
   6   4  -9     2787.40     2835.08     68.54 o 
   7   4  -9       47.12       44.33     13.63 o 
   8   4  -9      171.08      161.55     21.53 o 
   9   4  -9       60.50       52.79     16.95 o 
  10   4  -9        8.90       19.05     22.56 o 
  11   4  -9       31.96        7.99     25.61 o 
  12   4  -9       54.51       62.25     30.78 o 
  13   4  -9       58.32       69.81     34.27 o 
  14   4  -9      362.61      300.29     57.00 o 
   0   5  -9     3119.59     3035.27    132.11 o 
   1   5  -9      865.94      860.96     38.16 o 
   2   5  -9     1908.29     1920.73     58.82 o 
   3   5  -9     3999.95     3857.24     90.98 o 
   4   5  -9       22.73        9.48     13.48 o 
   5   5  -9     2962.05     3042.94     72.89 o 
   6   5  -9      328.89      368.16     29.83 o 
   7   5  -9      439.42      517.02     29.51 o 
   8   5  -9       27.98       29.75     14.97 o 
   9   5  -9      155.57      171.45     23.62 o 
  10   5  -9       20.41       -8.72     17.31 o 
  11   5  -9        1.84        9.94     26.21 o 
  12   5  -9       38.15       24.02     28.94 o 
  13   5  -9      103.48       89.78     43.68 o 
   1   6  -9     7613.23     7648.90    179.29 o 
   2   6  -9       89.26       86.57     23.32 o 
   3   6  -9     1665.95     1664.86     58.09 o 
   4   6  -9       44.42        8.86     14.56 o 
   5   6  -9      138.69      131.03     20.86 o 
   6   6  -9      106.02       79.15     18.71 o 
   7   6  -9      291.94      343.21     32.45 o 
   8   6  -9      202.94      200.25     22.15 o 
   9   6  -9      188.94      198.52     22.66 o 
  10   6  -9       33.55       38.89     18.43 o 
  11   6  -9       23.57       17.18     21.84 o 
  12   6  -9      110.24      102.47     36.83 o 
  13   6  -9      118.01       38.35     46.88 o 
   0   7  -9      524.40      569.98     66.05 o 
   1   7  -9      522.90      471.64     91.09 o 
   2   7  -9      117.66       92.79     36.22 o 
   3   7  -9     1012.62      912.15     56.09 o 
   4   7  -9       89.10       84.61     20.48 o 
   5   7  -9     1243.35     1203.70     53.65 o 
   6   7  -9      877.31      827.82     40.45 o 
   7   7  -9      231.53      237.99     25.91 o 
   8   7  -9      514.82      564.78     30.71 o 
   9   7  -9      101.78       88.09     21.49 o 
  10   7  -9       34.53       35.13     23.06 o 
  11   7  -9      261.27      264.32     37.20 o 
  12   7  -9      198.96      178.87     97.48 o 
   1   8  -9      321.24      291.27     38.40 o 
   2   8  -9      982.69     1018.95     61.77 o 
   3   8  -9      358.76      328.72     40.30 o 
   4   8  -9      887.57      954.92     60.80 o 
   5   8  -9      664.44      698.80     45.62 o 
   6   8  -9       42.57       72.94     20.15 o 
   7   8  -9      521.21      542.90     36.26 o 
   8   8  -9      165.47      165.94     25.18 o 
   9   8  -9      135.23      118.95     24.64 o 
  10   8  -9      227.96      232.99     30.84 o 
   0   9  -9      239.21      141.70     45.81 o 
   1   9  -9      354.33      367.53     43.67 o 
   2   9  -9      165.35      152.23     34.27 o 
   3   9  -9      204.89      200.38     35.69 o 
   4   9  -9       42.20       44.89     27.49 o 
   5   9  -9       27.38       37.35     27.17 o 
   6   9  -9      176.90      178.98     36.71 o 
   7   9  -9      447.87      520.70     48.53 o 
   8   9  -9       51.14        7.06     18.77 o 
   9   9  -9     1038.61     1083.93     52.70 o 
   1  10  -9        8.86        6.75     24.72 o 
   2  10  -9       44.61       36.34     27.75 o 
   3  10  -9      198.33      203.64     91.09 o 
   4  10  -9       93.14      103.21     36.22 o 
   5  10  -9      726.18      720.75     63.27 o 
   6  10  -9        2.27        1.40     26.74 o 
   7  10  -9      469.33      415.00     52.72 o 
   0  11  -9      190.48      207.75     57.53 o 
   1  11  -9       16.48      -10.59     25.48 o 
   2  11  -9       32.83       16.56     26.33 o 
   3  11  -9       74.27       50.95     31.26 o 
   4  11  -9      178.17      149.56     40.30 o 
   0   0  -8    50103.98    51181.29    847.24 o 
   2   0  -8    10230.37    10708.12    169.76 o 
   4   0  -8      836.63      830.92     30.50 o 
   6   0  -8     3885.83     3866.27    160.87 o 
   8   0  -8     1418.19     1301.90     92.69 o 
  10   0  -8      417.83      402.71     61.79 o 
  12   0  -8      208.88      257.82     58.60 o 
  14   0  -8      116.94       95.88     53.27 o 
   1   1  -8     9881.47    10130.52    109.92 o 
   2   1  -8     2484.24     2583.97     38.93 o 
   3   1  -8      150.54      153.74     11.27 o 
   4   1  -8    11149.96    11072.44    261.40 o 
   5   1  -8     1824.52     1789.48     57.72 o 
   6   1  -8     3445.58     3486.79     68.50 o 
   7   1  -8     1795.76     1816.45     74.53 o 
   8   1  -8      395.30      371.47     37.58 o 
   9   1  -8      305.16      290.91     37.67 o 
  10   1  -8       40.25      152.01     53.27 o 
  11   1  -8      583.34      538.04     52.48 o 
  12   1  -8      198.42      209.14     39.84 o 
  13   1  -8      337.28      273.30     46.29 o 
  14   1  -8      607.63      657.47     65.53 o 
  15   1  -8        9.04       42.93     32.76 o 
   0   2  -8     2672.12     2723.46     54.81 o 
   1   2  -8     2188.65     2205.36     49.07 o 
   2   2  -8      818.92      777.12     21.40 o 
   3   2  -8     7468.93     7317.75    113.23 o 
   4   2  -8     2131.65     2047.48     48.72 o 
   5   2  -8     1900.48     1906.66     42.88 o 
   6   2  -8     4564.98     4623.45    144.15 o 
   7   2  -8      163.11      190.04     18.35 o 
   8   2  -8     1269.03     1120.95     51.27 o 
   9   2  -8      476.78      459.01     51.14 o 
  10   2  -8      202.15      216.66     35.78 o 
  11   2  -8      348.86      377.78     45.46 o 
  12   2  -8      394.07      344.31     46.86 o 
  13   2  -8      306.91      366.46     50.51 o 
  14   2  -8      560.65      508.40     58.38 o 
  15   2  -8      536.38      443.36     71.38 o 
   1   3  -8     2866.86     3011.05     74.18 o 
   2   3  -8     5427.77     5509.92     98.63 o 
   3   3  -8      584.05      584.37     25.93 o 
   4   3  -8     5198.01     5146.60    105.99 o 
   5   3  -8      435.69      398.68     24.30 o 
   6   3  -8       68.66       53.03     12.05 o 
   7   3  -8       58.03       67.50     22.87 o 
   8   3  -8     6151.51     6193.47    111.88 o 
   9   3  -8      369.71      364.05     30.88 o 
  10   3  -8     4010.33     3887.86    133.94 o 
  11   3  -8       24.36       48.83     27.30 o 
  12   3  -8     1229.46     1117.96     74.30 o 
  13   3  -8       41.65        7.32     38.89 o 
  14   3  -8      115.70      104.13     37.59 o 
  15   3  -8       46.62       28.31     33.04 o 
   0   4  -8      385.81      383.08     28.23 o 
   1   4  -8      661.17      652.11     28.01 o 
   2   4  -8       26.94       26.80     10.71 o 
   3   4  -8     1339.50     1260.70     39.81 o 
   4   4  -8     2252.87     2230.62     55.59 o 
   5   4  -8       20.16       30.92     15.06 o 
   6   4  -8     3391.12     3224.62     72.16 o 
   7   4  -8     1433.32     1446.74     42.45 o 
   8   4  -8     1769.99     1726.70     53.44 o 
   9   4  -8     3044.59     2929.27    116.10 o 
  10   4  -8       16.17       14.50     17.77 o 
  11   4  -8     1525.07     1542.17     85.88 o 
  12   4  -8      893.54      769.06    103.34 o 
  13   4  -8      101.96       70.06     35.02 o 
  14   4  -8      346.18      417.20     59.66 o 
   1   5  -8      651.34      677.63     31.70 o 
   2   5  -8      502.01      470.18     28.44 o 
   3   5  -8     1392.16     1274.06     46.99 o 
   4   5  -8      806.08      724.65     33.02 o 
   5   5  -8     3660.43     3670.25     80.43 o 
   6   5  -8      884.45      908.21     38.87 o 
   7   5  -8     4144.15     4262.35     93.07 o 
   8   5  -8      159.11      155.64     18.05 o 
   9   5  -8      100.10       81.33     19.81 o 
  10   5  -8        0.29      -10.50     17.84 o 
  11   5  -8      291.44      285.70     34.65 o 
  12   5  -8       66.28       78.99     34.27 o 
  13   5  -8      772.87      670.63     65.42 o 
  14   5  -8       94.15       63.92     45.81 o 
   0   6  -8     7246.25     6926.05    232.25 o 
   1   6  -8       59.17       72.18     29.30 o 
   2   6  -8     3295.74     3306.33     81.98 o 
   3   6  -8      122.19      126.40     17.29 o 
   4   6  -8      227.51      200.81     21.11 o 
   5   6  -8      395.67      401.21     25.39 o 
   6   6  -8     1854.66     1734.40     49.51 o 
   7   6  -8     1376.91     1303.73     43.84 o 
   8   6  -8      535.89      471.92     26.86 o 
   9   6  -8     1056.11     1083.37     38.23 o 
  10   6  -8       18.97       21.14     15.42 o 
  11   6  -8      687.88      666.27     41.78 o 
  12   6  -8      261.43      284.87     42.32 o 
  13   6  -8      131.38       64.99     47.94 o 
   1   7  -8     4303.54     4355.19    125.03 o 
   2   7  -8     1318.88     1309.71     64.77 o 
   3   7  -8     1338.64     1367.08     53.13 o 
   4   7  -8     2409.59     2398.17     63.35 o 
   5   7  -8       42.36       71.92     16.91 o 
   6   7  -8      350.16      290.82     26.56 o 
   7   7  -8      137.92      104.08     19.22 o 
   8   7  -8      135.93      153.67     19.16 o 
   9   7  -8       24.90       11.82     13.75 o 
  10   7  -8      415.18      432.81     35.58 o 
  11   7  -8       25.16       -4.21     18.89 o 
  12   7  -8       32.82       32.76     22.79 o 
   0   8  -8      142.68      120.39     40.48 o 
   1   8  -8      911.42      972.38     60.19 o 
   2   8  -8      224.82      184.81     32.61 o 
   3   8  -8     2361.13     2381.77     93.79 o 
   4   8  -8        9.08        5.15     17.01 o 
   5   8  -8     1490.49     1513.71     86.09 o 
   6   8  -8        0.93      -14.84     15.29 o 
   7   8  -8      129.99      137.63     26.57 o 
   8   8  -8       61.42       32.55     23.24 o 
   9   8  -8       52.39       50.51     19.82 o 
  10   8  -8       82.28       60.74     22.48 o 
  11   8  -8       74.75       65.04     24.73 o 
   1   9  -8     1858.77     1785.77     83.58 o 
   2   9  -8     1197.81     1150.09     68.17 o 
   3   9  -8      470.18      467.66     48.55 o 
   4   9  -8     1062.83     1113.56     68.15 o 
   5   9  -8       30.74       25.64     22.97 o 
   6   9  -8      163.41      156.18     27.44 o 
   7   9  -8       19.37       17.64     20.05 o 
   8   9  -8       97.02       75.29     25.20 o 
   9   9  -8        7.25        6.17     20.54 o 
  10   9  -8      192.30      242.23     35.86 o 
   0  10  -8      885.21      921.56     90.56 o 
   1  10  -8        6.58       34.33     36.22 o 
   2  10  -8      546.24      445.26     48.95 o 
   3  10  -8       24.30       35.36     26.99 o 
   4  10  -8       44.69       83.81     61.79 o 
   5  10  -8       19.03       25.26     25.48 o 
   6  10  -8      467.86      363.06     48.55 o 
   7  10  -8      191.87      219.16     52.74 o 
   8  10  -8      176.30      147.09     31.23 o 
   1  11  -8       68.54       52.44     29.95 o 
   2  11  -8      104.03       78.58     31.53 o 
   3  11  -8      139.26      152.55     37.99 o 
   4  11  -8       91.80       84.40     35.69 o 
   5  11  -8      534.79      503.52     56.09 o 
   2   0  -7    30287.02    29402.69    409.51 o 
   4   0  -7    64838.76    62644.10   1138.96 o 
   6   0  -7    14000.79    13352.10    249.79 o 
   8   0  -7     3497.30     3362.34    153.41 o 
  10   0  -7     3754.46     3721.38    176.85 o 
  12   0  -7      257.28      219.47     57.53 o 
  14   0  -7     1494.11     1707.81    135.30 o 
  16   0  -7     1708.91     1627.90    147.02 o 
   0   1  -7    86579.02    85687.31   1878.89 o 
   1   1  -7     8366.65     8649.66     99.75 o 
   2   1  -7    23908.02    24256.56    223.07 o 
   3   1  -7    38223.23    38553.13    544.39 o 
   4   1  -7      751.19      845.78     22.15 o 
   5   1  -7     9565.34     9295.09    147.52 o 
   6   1  -7     3221.63     3072.39     71.13 o 
   7   1  -7      497.12      506.30     64.84 o 
   8   1  -7     1669.77     1574.86     70.05 o 
   9   1  -7     4537.36     4428.79    192.83 o 
  10   1  -7        6.52       19.71     21.85 o 
  11   1  -7     2762.05     2563.98    105.44 o 
  12   1  -7      651.03      697.21     58.38 o 
  13   1  -7      145.26      152.23     39.95 o 
  14   1  -7      124.71      115.25     36.48 o 
  15   1  -7      954.26      984.72    158.21 o 
  16   1  -7      114.78      130.26     42.16 o 
   1   2  -7    30067.19    30186.55    300.31 o 
   2   2  -7     1713.63     1813.97     33.61 o 
   3   2  -7     3191.44     3104.47     59.64 o 
   4   2  -7      183.13      177.14     15.92 o 
   5   2  -7     9578.13     9163.69    182.53 o 
   6   2  -7     1202.83     1216.79     45.40 o 
   7   2  -7    17329.94    17068.70    319.92 o 
   8   2  -7     4147.02     3921.64     91.04 o 
   9   2  -7      740.46      725.05     37.81 o 
  10   2  -7     3480.38     3152.34    115.08 o 
  11   2  -7     2640.78     2492.81    107.07 o 
  12   2  -7     1484.88     1322.49     77.21 o 
  13   2  -7     1464.26     1493.23     92.69 o 
  14   2  -7      339.68      334.38     47.93 o 
  15   2  -7      228.14      153.07     42.32 o 
   0   3  -7    27058.83    27026.36    797.44 o 
   1   3  -7     1750.13     1692.43     35.77 o 
   2   3  -7     3554.67     3739.22     59.73 o 
   3   3  -7     6580.82     6696.56    106.86 o 
   4   3  -7     9220.39     9036.66    134.89 o 
   5   3  -7     3178.27     3372.73     68.91 o 
   6   3  -7    26711.89    26008.79    304.98 o 
   7   3  -7      197.83      156.86     17.94 o 
   8   3  -7    12517.86    11855.11    227.45 o 
   9   3  -7       16.07       29.92     16.21 o 
  10   3  -7       43.69       30.11     16.08 o 
  11   3  -7       14.27       28.72     24.41 o 
  12   3  -7     3894.14     3526.57    132.53 o 
  13   3  -7      139.51       78.91     32.01 o 
  14   3  -7     2584.49     2385.09    114.66 o 
  15   3  -7      394.88      450.12     67.12 o 
   1   4  -7     1635.24     1578.22     37.28 o 
   2   4  -7    11146.89    11272.90    162.92 o 
   3   4  -7      678.99      613.81     27.54 o 
   4   4  -7    12928.45    12688.05    180.76 o 
   5   4  -7     6928.23     6738.63    101.40 o 
   6   4  -7      563.17      570.81     38.80 o 
   7   4  -7     4409.64     4315.31     87.03 o 
   8   4  -7     7437.35     7264.91    112.85 o 
   9   4  -7      405.39      379.30     29.52 o 
  10   4  -7     8106.18     7760.82    138.75 o 
  11   4  -7      554.07      514.87     39.98 o 
  12   4  -7     1895.13     1746.74    133.17 o 
  13   4  -7     1078.72     1066.81     96.95 o 
  14   4  -7        1.61       37.37     30.86 o 
  15   4  -7      367.71      231.19     70.32 o 
   0   5  -7      253.92      259.94     30.90 o 
   1   5  -7     4840.49     4747.05    103.14 o 
   2   5  -7     1319.15     1303.52     38.30 o 
   3   5  -7    14827.36    14471.23    200.16 o 
   4   5  -7      614.46      619.80     26.79 o 
   5   5  -7     3471.31     3507.23     68.01 o 
   6   5  -7      273.20      268.25     20.86 o 
   7   5  -7     3574.97     3562.63     72.82 o 
   8   5  -7      250.62      310.11     21.25 o 
   9   5  -7     9854.34     9740.40    171.70 o 
  10   5  -7       10.50       17.83     15.15 o 
  11   5  -7     4076.68     3996.78     94.66 o 
  12   5  -7      109.10      111.36     22.45 o 
  13   5  -7      247.27      275.93     68.18 o 
  14   5  -7       43.44      -12.78     38.35 o 
   1   6  -7      450.04      461.11     24.22 o 
   2   6  -7     6849.08     6608.58    109.65 o 
   3   6  -7      509.41      514.81     32.33 o 
   4   6  -7     8245.96     8247.91    152.92 o 
   5   6  -7     6192.63     6155.58    128.86 o 
   6   6  -7     1837.30     1787.46     54.56 o 
   7   6  -7     4642.27     4667.73     96.56 o 
   8   6  -7      605.76      593.76     31.24 o 
   9   6  -7      247.44      270.67     31.00 o 
  10   6  -7     1910.15     1856.75     65.93 o 
  11   6  -7      832.19      765.83     42.45 o 
  12   6  -7      129.28       93.84     25.47 o 
  13   6  -7      686.37      733.93     50.50 o 
  14   6  -7      211.28      221.60     68.18 o 
   0   7  -7    19297.70    19125.74    511.38 o 
   1   7  -7      199.47      184.24     29.75 o 
   2   7  -7     4881.75     4865.52    105.94 o 
   3   7  -7     1197.02     1109.17     46.95 o 
   4   7  -7     1717.62     1593.97     57.73 o 
   5   7  -7     1912.84     1895.29     64.51 o 
   6   7  -7     4489.24     4491.45    108.00 o 
   7   7  -7      688.01      708.75     42.33 o 
   8   7  -7     2157.84     2356.67     60.67 o 
   9   7  -7      130.14      125.92     22.71 o 
  10   7  -7       10.02       41.86     26.84 o 
  11   7  -7      192.49      207.65     38.22 o 
  12   7  -7      997.46     1058.14     58.25 o 
  13   7  -7      120.45      139.09     35.79 o 
   1   8  -7     7106.57     7307.81    181.15 o 
   2   8  -7      321.83      344.47     57.00 o 
   3   8  -7     2045.97     2071.38     67.55 o 
   4   8  -7      940.65      951.52     47.04 o 
   5   8  -7      618.50      626.00     40.16 o 
   6   8  -7       93.78       99.11     22.26 o 
   7   8  -7     1670.55     1542.13     62.27 o 
   8   8  -7      559.03      547.24     41.76 o 
   9   8  -7       47.83       41.03     21.18 o 
  10   8  -7      237.97      242.81     57.23 o 
  11   8  -7      184.10      144.44     38.04 o 
  12   8  -7       31.64       18.11     37.29 o 
   0   9  -7     1836.12     1895.31    118.26 o 
   1   9  -7     1277.70     1451.11     74.20 o 
   2   9  -7      763.96      871.23     74.58 o 
   3   9  -7     4373.97     4509.65    139.71 o 
   4   9  -7        2.56       -4.18     19.87 o 
   5   9  -7     1784.39     1792.25     67.77 o 
   6   9  -7      561.07      598.89     43.83 o 
   7   9  -7      137.59      136.23     26.76 o 
   8   9  -7      460.85      529.37     42.33 o 
   9   9  -7       69.42       68.06     34.37 o 
  10   9  -7       25.15       30.32     23.81 o 
   1  10  -7      549.28      548.34     68.18 o 
   2  10  -7     2087.31     2082.74     94.16 o 
   3  10  -7      352.18      322.47     44.37 o 
   4  10  -7     2206.04     2261.29    128.91 o 
   5  10  -7      144.13      125.50     42.08 o 
   6  10  -7      250.38      271.22     42.19 o 
   7  10  -7       13.02        6.47     19.89 o 
   8  10  -7      218.57      153.98     30.52 o 
   9  10  -7        0.65       -1.40     20.02 o 
   0  11  -7     1699.33     1544.80    117.19 o 
   1  11  -7       89.00       81.96     33.67 o 
   2  11  -7      710.64      725.55     62.15 o 
   3  11  -7      313.90      347.86     46.97 o 
   4  11  -7       12.66        7.81     25.01 o 
   5  11  -7       64.81      115.99     35.38 o 
   6  11  -7      235.85      254.41     44.78 o 
   1  12  -7       87.25       99.51     34.63 o 
   2  12  -7       11.88      -27.13     24.47 o 
   0   0  -6    69557.02    69032.80   2717.26 o 
   2   0  -6    38670.09    38574.69    520.00 o 
   4   0  -6      993.64     1088.97     31.13 o 
   6   0  -6     9684.75     8869.31    174.83 o 
   8   0  -6     6190.80     6154.71    224.80 o 
  10   0  -6      130.48      137.43     39.42 o 
  12   0  -6     1429.82     1495.80    114.00 o 
  14   0  -6      302.84      321.75     68.18 o 
  16   0  -6       33.45       40.48     46.88 o 
   1   1  -6    22077.18    21652.43    219.16 o 
   2   1  -6    11599.82    11483.50    112.88 o 
   3   1  -6      281.66      290.59     15.47 o 
   4   1  -6    22450.71    22408.50    282.18 o 
   5   1  -6     5377.85     5189.91     92.39 o 
   6   1  -6     7524.80     7346.78    130.26 o 
   7   1  -6     5119.03     4877.53     97.65 o 
   8   1  -6      144.31      130.54     16.93 o 
   9   1  -6      797.21      739.28     50.07 o 
  10   1  -6      168.36      152.59     29.75 o 
  11   1  -6      510.23      455.08     45.79 o 
  12   1  -6       27.41       18.86     30.90 o 
  13   1  -6      751.91      696.14     61.01 o 
  14   1  -6      959.88      944.23     71.19 o 
  15   1  -6      100.16       65.94     53.80 o 
  16   1  -6      674.20      654.30     68.54 o 
   0   2  -6     1935.90     2228.18     52.64 o 
   1   2  -6     4642.34     4619.92     60.97 o 
   2   2  -6     1270.60     1307.27     27.09 o 
   3   2  -6    22629.99    21324.16    266.43 o 
   4   2  -6     2780.65     2730.31     54.65 o 
   5   2  -6    10067.08     9599.84    151.00 o 
   6   2  -6     2841.01     2691.96     58.05 o 
   7   2  -6      172.15      167.90     18.62 o 
   8   2  -6     1289.92     1189.35     44.02 o 
   9   2  -6     3269.71     3144.83     79.95 o 
  10   2  -6      150.50       98.24     19.59 o 
  11   2  -6      980.40      959.67     75.64 o 
  12   2  -6      677.68      546.68     59.66 o 
  13   2  -6      142.12      125.62     37.29 o 
  14   2  -6      444.99      410.37     52.72 o 
  15   2  -6      984.75     1088.02     99.61 o 
  16   2  -6      262.53      219.28     46.71 o 
   1   3  -6    15999.98    16216.91    187.21 o 
   2   3  -6    16552.47    16464.38    193.08 o 
   3   3  -6     1547.24     1617.46     39.55 o 
   4   3  -6    12899.85    12803.29    379.76 o 
   5   3  -6      492.31      504.56     21.91 o 
   6   3  -6      307.23      308.03     18.90 o 
   7   3  -6      429.91      433.01     22.03 o 
   8   3  -6     8305.63     8062.75    132.45 o 
   9   3  -6      688.51      715.56     33.27 o 
  10   3  -6     7255.06     6864.28    122.84 o 
  11   3  -6      399.90      410.97     33.81 o 
  12   3  -6     2739.71     2550.09    108.10 o 
  13   3  -6       16.49       43.68     29.38 o 
  14   3  -6      144.40       88.22     35.02 o 
  15   3  -6        0.31       23.44     41.55 o 
   0   4  -6     4712.00     4615.22    104.99 o 
   1   4  -6      184.46      170.89     12.55 o 
   2   4  -6     1285.70     1309.79     33.97 o 
   3   4  -6      248.32      243.97     16.41 o 
   4   4  -6     3879.02     3863.64     74.12 o 
   5   4  -6       37.37       51.47     12.33 o 
   6   4  -6    13381.11    13081.61    204.37 o 
   7   4  -6     1227.37     1234.58     38.44 o 
   8   4  -6     7099.17     7139.74    121.79 o 
   9   4  -6     3627.72     3505.93    105.42 o 
  10   4  -6      410.24      369.23     28.09 o 
  11   4  -6     1512.13     1444.34     60.13 o 
  12   4  -6     2097.07     2062.49    100.57 o 
  13   4  -6      238.54      230.51     32.97 o 
  14   4  -6     1120.50      937.54    112.93 o 
  15   4  -6       15.79      -18.11     37.29 o 
   1   5  -6     3091.95     3001.58     68.78 o 
   2   5  -6      720.31      669.80     30.91 o 
   3   5  -6     1411.00     1315.03     44.42 o 
   4   5  -6      230.29      263.59     20.48 o 
   5   5  -6    10479.28    10259.78    157.16 o 
   6   5  -6      668.49      623.97     30.22 o 
   7   5  -6     6252.02     6224.09    131.88 o 
   8   5  -6     1523.00     1621.13     49.90 o 
   9   5  -6     1594.75     1591.41     50.93 o 
  10   5  -6      626.83      688.64     41.34 o 
  11   5  -6      941.11      964.80     49.42 o 
  12   5  -6      223.55      208.12     25.54 o 
  13   5  -6     1478.75     1437.36    105.68 o 
  14   5  -6       55.26       57.67     31.43 o 
  15   5  -6      476.29      396.32     83.10 o 
   0   6  -6     5347.05     5117.98    121.16 o 
   1   6  -6      329.90      330.00     24.20 o 
   2   6  -6     3314.76     3282.11     77.64 o 
   3   6  -6     1896.95     1912.20     57.35 o 
   4   6  -6      139.75      145.57     20.28 o 
   5   6  -6      142.13      136.36     18.54 o 
   6   6  -6     2085.97     2219.59     59.69 o 
   7   6  -6     2281.26     2175.55     59.77 o 
   8   6  -6      690.86      664.67     39.41 o 
   9   6  -6     4801.16     4983.89    117.19 o 
  10   6  -6       25.28        1.65     18.29 o 
  11   6  -6     2677.13     2577.47    100.81 o 
  12   6  -6       81.01       81.73     29.35 o 
  13   6  -6      284.26      316.17     71.38 o 
  14   6  -6      113.21      110.84     36.22 o 
   1   7  -6     2876.29     2901.37     73.82 o 
   2   7  -6     6216.84     6211.85    154.84 o 
   3   7  -6     1542.74     1517.89     53.18 o 
   4   7  -6     5986.11     5886.91    122.56 o 
   5   7  -6     1056.09     1007.80     45.70 o 
   6   7  -6     1083.08     1143.91     49.59 o 
   7   7  -6      536.84      533.06     36.81 o 
   8   7  -6      670.04      701.74     74.58 o 
   9   7  -6       44.73       37.64     18.30 o 
  10   7  -6     1444.78     1463.05     75.23 o 
  11   7  -6       87.23       55.71     26.36 o 
  12   7  -6      159.95      189.06     38.40 o 
  13   7  -6       54.42       71.61     38.89 o 
   0   8  -6     2257.36     2239.43    121.45 o 
   1   8  -6      619.83      601.05     75.64 o 
   2   8  -6      977.69      932.39     43.71 o 
   3   8  -6     3224.63     3329.03     86.88 o 
   4   8  -6      621.93      563.24     37.63 o 
   5   8  -6     2546.09     2494.02     76.02 o 
   6   8  -6      865.09      804.66     44.23 o 
   7   8  -6      265.57      264.91     30.29 o 
   8   8  -6      284.79      342.36     36.32 o 
   9   8  -6       62.76       36.09     19.56 o 
  10   8  -6       66.76       47.66     21.69 o 
  11   8  -6       59.93       21.93     25.48 o 
  12   8  -6      306.64      320.23     57.00 o 
   1   9  -6     6089.92     6168.56    327.60 o 
   2   9  -6      569.01      590.71     51.21 o 
   3   9  -6      950.29     1010.12     82.57 o 
   4   9  -6      253.31      206.51     27.42 o 
   5   9  -6      177.91      164.56     26.48 o 
   6   9  -6      114.12      103.70     23.88 o 
   7   9  -6      313.50      341.33     34.55 o 
   8   9  -6       36.18       58.75     21.99 o 
   9   9  -6       85.97       77.72     24.71 o 
  10   9  -6       56.97        2.99     26.16 o 
  11   9  -6       69.58       68.05     30.78 o 
   0  10  -6     1371.35     1438.27    106.54 o 
   1  10  -6      222.60      193.25     36.14 o 
   2  10  -6     1153.16     1305.49     79.37 o 
   3  10  -6      876.74      870.81     62.90 o 
   4  10  -6        8.46        5.27     22.21 o 
   5  10  -6      625.51      537.75    114.53 o 
   6  10  -6      710.60      724.40     48.23 o 
   7  10  -6      112.30      156.05     28.79 o 
   8  10  -6      386.37      369.26     38.52 o 
   9  10  -6       33.32       10.04     25.58 o 
   1  11  -6       99.02       56.42     29.26 o 
   2  11  -6      812.78      862.51     68.18 o 
   3  11  -6      299.82      364.92     48.59 o 
   4  11  -6      870.10      949.78    107.07 o 
   5  11  -6      330.18      350.56     45.94 o 
   6  11  -6      211.15      228.08     42.62 o 
   7  11  -6      203.27      189.40     41.68 o 
   0  12  -6      165.73      111.87     47.94 o 
   1  12  -6       49.00       43.73     29.58 o 
   2  12  -6      132.13       70.08     33.80 o 
   3  12  -6      156.43      122.33     36.39 o 
   4  12  -6       33.13       50.27     44.75 o 
   2   0  -5      940.85     1013.70     26.79 o 
   4   0  -5     2097.48     2010.24     51.59 o 
   6   0  -5     4079.28     3793.61     87.39 o 
   8   0  -5     4969.99     5143.26    118.75 o 
  10   0  -5     3093.88     3159.92    153.41 o 
  12   0  -5     1148.49     1204.95    100.15 o 
  14   0  -5      543.72      599.81     82.03 o 
  16   0  -5      100.37      109.73     54.33 o 
   0   1  -5    27359.13    27682.58    331.85 o 
   1   1  -5      132.70      116.84      7.70 o 
   2   1  -5     6111.91     6067.00    247.70 o 
   3   1  -5     3840.06     4228.70     67.22 o 
   4   1  -5     3619.39     3641.72     61.73 o 
   5   1  -5      108.34      104.61     10.56 o 
   6   1  -5     3628.91     3582.05     59.85 o 
   7   1  -5       45.34       26.63     10.64 o 
   8   1  -5      787.55      812.05     34.45 o 
   9   1  -5     1433.31     1363.57     47.76 o 
  10   1  -5       34.18       49.66     15.97 o 
  11   1  -5      679.10      635.82    101.21 o 
  12   1  -5      420.99      348.29     42.94 o 
  13   1  -5       57.11       37.67     27.70 o 
  14   1  -5      359.00      374.78     48.90 o 
  15   1  -5       23.63       23.94     28.15 o 
  16   1  -5      102.97       61.37     31.61 o 
   1   2  -5     1699.21     2002.75     37.24 o 
   2   2  -5     1616.31     1625.74     29.19 o 
   3   2  -5      975.81      915.27     26.33 o 
   4   2  -5     4442.84     4639.26     75.93 o 
   5   2  -5     2011.99     2062.43     37.19 o 
   6   2  -5     3176.58     3198.96     65.59 o 
   7   2  -5      584.54      596.16     29.52 o 
   8   2  -5     1063.70     1025.75     35.52 o 
   9   2  -5      476.50      510.13     27.64 o 
  10   2  -5     1263.50     1228.38     42.48 o 
  11   2  -5       93.65      102.06     20.91 o 
  12   2  -5      737.00      713.12     56.26 o 
  13   2  -5      537.82      425.57     62.32 o 
  14   2  -5      725.32      686.28     62.63 o 
  15   2  -5      127.80      154.08     38.79 o 
  16   2  -5      230.92      298.31     73.51 o 
   0   3  -5     8387.61     8961.56    169.48 o 
   1   3  -5      368.75      330.04     13.41 o 
   2   3  -5     7407.69     7557.58     98.94 o 
   3   3  -5      461.40      508.63     21.45 o 
   4   3  -5     1673.58     1703.38     40.90 o 
   5   3  -5      435.36      420.28     22.14 o 
   6   3  -5      355.88      408.57     24.45 o 
   7   3  -5     1348.90     1342.53     40.18 o 
   8   3  -5      222.10      212.10     32.16 o 
   9   3  -5     1274.26     1307.24     48.23 o 
  10   3  -5      899.57      880.12     36.98 o 
  11   3  -5       51.99       73.64     16.98 o 
  12   3  -5       52.11       56.58     17.11 o 
  13   3  -5      202.94      212.91     31.18 o 
  14   3  -5       98.20      110.34     33.24 o 
  15   3  -5      153.28      121.45     53.27 o 
  16   3  -5      178.87      184.31     67.12 o 
   1   4  -5     8116.00     8463.49    117.67 o 
   2   4  -5      613.47      612.09     27.02 o 
   3   4  -5     1666.61     1653.30     64.38 o 
   4   4  -5      640.29      663.62     26.34 o 
   5   4  -5      106.44      118.23     14.14 o 
   6   4  -5      353.72      360.12     27.07 o 
   7   4  -5      115.64      130.92     14.17 o 
   8   4  -5     3813.16     3663.58     74.90 o 
   9   4  -5      317.17      314.83     27.20 o 
  10   4  -5      123.74      124.35     20.75 o 
  11   4  -5        0.68        6.07     15.53 o 
  12   4  -5      585.34      645.12     41.71 o 
  13   4  -5       66.85       39.91     21.56 o 
  14   4  -5      403.62      415.25     75.11 o 
  15   4  -5       38.57       63.68     32.45 o 
   0   5  -5      499.27      434.36     27.88 o 
   1   5  -5      136.10      121.52     12.16 o 
   2   5  -5      835.01      793.86     38.90 o 
   3   5  -5     3357.98     3354.32     75.22 o 
   4   5  -5     1019.18      971.16     34.09 o 
   5   5  -5     4017.03     4111.42     78.89 o 
   6   5  -5      872.44      844.83     33.26 o 
   7   5  -5      532.18      532.84     24.59 o 
   8   5  -5      750.79      786.70     30.02 o 
   9   5  -5       85.57      115.94     23.53 o 
  10   5  -5       55.39       66.86     18.77 o 
  11   5  -5      415.61      494.15     36.32 o 
  12   5  -5      219.63      190.71     32.71 o 
  13   5  -5      306.92      260.72     41.55 o 
  14   5  -5      160.50      149.12     29.11 o 
  15   5  -5      169.05      115.06     58.60 o 
   1   6  -5     2025.71     2029.15     45.60 o 
   2   6  -5      493.10      554.37     30.05 o 
   3   6  -5     1256.27     1223.75     44.17 o 
   4   6  -5      314.98      313.04     27.58 o 
   5   6  -5     1106.20     1107.34     44.06 o 
   6   6  -5      491.40      561.60     33.83 o 
   7   6  -5      398.15      462.13     28.45 o 
   8   6  -5      351.34      336.36     22.46 o 
   9   6  -5       54.88       34.74     15.07 o 
  10   6  -5      605.73      537.95     45.95 o 
  11   6  -5      207.92      194.59     32.92 o 
  12   6  -5      130.94      142.94     36.76 o 
  13   6  -5       43.02       33.61     24.83 o 
  14   6  -5        9.18       -7.35     23.03 o 
   0   7  -5      401.52      417.76     49.54 o 
   1   7  -5      352.08      313.21     24.61 o 
   2   7  -5       30.72       26.23     14.10 o 
   3   7  -5      218.74      179.64     21.56 o 
   4   7  -5       75.39       69.60     17.23 o 
   5   7  -5       56.82       43.70     16.52 o 
   6   7  -5      281.75      369.57     41.21 o 
   7   7  -5     1905.61     1826.16     63.14 o 
   8   7  -5       67.19       73.82     18.22 o 
   9   7  -5     1646.39     1644.77     66.25 o 
  10   7  -5       95.95      103.48     28.77 o 
  11   7  -5     1061.61     1035.37     64.79 o 
  12   7  -5       74.84       65.41     29.69 o 
  13   7  -5      375.43      385.55     47.73 o 
   1   8  -5      549.47      608.85     44.78 o 
   2   8  -5        5.36      -15.01     10.01 o 
   3   8  -5      952.35     1009.10     45.54 o 
   4   8  -5      158.52      159.87     31.15 o 
   5   8  -5     1178.48     1202.82     72.32 o 
   6   8  -5      116.43       86.92     21.10 o 
   7   8  -5     1166.51     1103.17     80.74 o 
   8   8  -5       64.03       71.64     21.93 o 
   9   8  -5      106.18      101.53     24.47 o 
  10   8  -5      105.30       97.67     24.95 o 
  11   8  -5       73.92       92.27     35.69 o 
  12   8  -5       44.14       49.88     28.60 o 
   0   9  -5      367.81      316.42     54.33 o 
   1   9  -5      197.28      177.35     31.20 o 
   2   9  -5       36.73       13.45     18.93 o 
   3   9  -5       96.65      128.40     23.23 o 
   4   9  -5      289.21      257.33     29.20 o 
   5   9  -5      501.37      538.82     44.76 o 
   6   9  -5      407.22      364.81     34.23 o 
   7   9  -5      515.66      482.80     38.32 o 
   8   9  -5       65.23       46.23     31.24 o 
   9   9  -5      489.53      472.48     40.29 o 
  10   9  -5       30.10       36.46     34.62 o 
  11   9  -5      420.47      350.83     47.83 o 
   1  10  -5      997.21     1025.03     63.65 o 
   2  10  -5       65.26       63.48     26.99 o 
   3  10  -5      560.58      502.08     48.05 o 
   4  10  -5      119.97      104.43     31.96 o 
   5  10  -5       39.80       48.00     22.72 o 
   6  10  -5       76.99       48.35     21.51 o 
   7  10  -5       19.55       29.76     20.47 o 
   8  10  -5      131.62      108.90     55.40 o 
   9  10  -5       15.29        2.40     26.55 o 
  10  10  -5      139.05       74.98     33.12 o 
   0  11  -5      582.40      598.74     78.84 o 
   1  11  -5      127.89      123.37     33.37 o 
   2  11  -5      426.14      355.66     45.53 o 
   3  11  -5      540.97      402.76     47.83 o 
   4  11  -5       55.66       46.66     29.00 o 
   5  11  -5      381.47      319.32     45.53 o 
   6  11  -5       18.92       53.52     28.18 o 
   7  11  -5       96.50      111.51     36.14 o 
   8  11  -5        5.44       38.06     30.11 o 
   1  12  -5      390.72      369.67     49.65 o 
   2  12  -5      246.69      160.27     39.15 o 
   3  12  -5       76.02       80.35     39.42 o 
   4  12  -5      202.20      145.96     37.67 o 
   5  12  -5       39.39       12.15     47.94 o 
   0   0  -4    36803.83    37619.98    739.38 o 
   2   0  -4     2430.19     2576.50     63.16 o 
   4   0  -4     8752.81     8440.38    162.93 o 
   6   0  -4    60192.91    56878.49    939.45 o 
   8   0  -4    16715.73    17096.10    543.34 o 
  10   0  -4      649.33      643.49     70.32 o 
  12   0  -4     5182.60     5444.10    229.06 o 
  14   0  -4     4548.44     4425.60    215.21 o 
  16   0  -4      206.80      106.54     53.27 o 
   1   1  -4    59453.55    60777.13    615.38 o 
   2   1  -4    23113.16    23538.01    280.14 o 
   3   1  -4      653.86      687.33     19.94 o 
   4   1  -4     4372.37     4687.89     72.21 o 
   5   1  -4    25478.76    24942.57    362.42 o 
   6   1  -4     3862.16     4051.65     58.85 o 
   7   1  -4    19270.54    18864.73    218.04 o 
   8   1  -4    12781.75    13008.51    162.28 o 
   9   1  -4     1733.18     1734.47     47.05 o 
  10   1  -4    11010.49    10640.93    220.25 o 
  11   1  -4     1815.39     1742.60     59.65 o 
  12   1  -4     2364.65     2154.15    156.61 o 
  13   1  -4     4097.56     3928.40    136.69 o 
  14   1  -4       73.13       74.58     31.64 o 
  15   1  -4      492.08      422.73     53.07 o 
  16   1  -4       31.96       31.47     30.50 o 
   0   2  -4    23446.79    23119.07    395.06 o 
   1   2  -4    12285.62    13042.92    166.03 o 
   2   2  -4     7280.12     7514.49     93.55 o 
   3   2  -4    44105.41    44087.45    632.01 o 
   4   2  -4      708.78      738.45     23.44 o 
   5   2  -4    16628.88    16796.83    192.41 o 
   6   2  -4      226.11      268.71     17.91 o 
   7   2  -4     2244.79     2206.42     57.11 o 
   8   2  -4      311.00      323.48     23.23 o 
   9   2  -4    19234.15    18781.42    388.68 o 
  10   2  -4        3.34       23.11     28.76 o 
  11   2  -4     7881.33     7606.41    131.47 o 
  12   2  -4       61.84       53.16     16.62 o 
  13   2  -4      233.59      249.06     30.59 o 
  14   2  -4        4.61       22.11     26.84 o 
  15   2  -4      276.93      345.18     73.51 o 
  16   2  -4      166.46      154.48     58.60 o 
   1   3  -4      262.95      268.22     15.55 o 
   2   3  -4    33005.97    32392.63    573.12 o 
   3   3  -4     3819.09     3686.80     63.41 o 
   4   3  -4    38550.04    38528.73    577.73 o 
   5   3  -4     4382.32     4550.31     76.73 o 
   6   3  -4     7849.00     7917.88    105.49 o 
   7   3  -4     5437.21     5633.49     93.47 o 
   8   3  -4     1733.37     1697.60     60.62 o 
   9   3  -4      244.44      259.82     23.06 o 
  10   3  -4     3020.53     2961.24     77.93 o 
  11   3  -4       66.34       62.53     17.38 o 
  12   3  -4       22.19       27.52     16.28 o 
  13   3  -4     1104.21     1098.77     48.80 o 
  14   3  -4     1918.57     1934.59     94.92 o 
  15   3  -4      161.68      168.10     51.67 o 
  16   3  -4     1422.55     1119.72    123.58 o 
   0   4  -4    44212.95    44209.97    734.58 o 
   1   4  -4     5174.98     5088.03     76.33 o 
   2   4  -4    22143.66    21532.88    480.26 o 
   3   4  -4    20616.11    20531.29    261.22 o 
   4   4  -4      486.24      490.40     21.94 o 
   5   4  -4    10279.75    10474.95    210.82 o 
   6   4  -4     8437.40     8394.84    127.24 o 
   7   4  -4      815.78      892.75     28.81 o 
   8   4  -4     1403.07     1362.99     41.33 o 
   9   4  -4      225.16      224.33     24.22 o 
  10   4  -4      430.09      521.05     33.01 o 
  11   4  -4      332.12      294.55     28.03 o 
  12   4  -4     1244.89     1372.38     56.07 o 
  13   4  -4      202.85      196.44     36.76 o 
  14   4  -4      281.26      355.31    106.01 o 
  15   4  -4      549.61      503.52    138.50 o 
  16   4  -4       64.42       75.64     58.60 o 
   1   5  -4    51220.83    49726.16    579.98 o 
   2   5  -4      187.65      195.90     13.68 o 
   3   5  -4     3902.33     3864.58     80.77 o 
   4   5  -4       24.45       18.02     11.87 o 
   5   5  -4     3986.96     3786.84    114.56 o 
   6   5  -4     1302.81     1287.16     39.50 o 
   7   5  -4    13422.40    13141.37    165.61 o 
   8   5  -4      660.72      656.37     26.81 o 
   9   5  -4      530.89      643.85     88.98 o 
  10   5  -4      106.74       69.21     18.22 o 
  11   5  -4      489.55      521.99     45.57 o 
  12   5  -4      335.37      354.95     76.71 o 
  13   5  -4     1350.73     1308.56     72.62 o 
  14   5  -4      220.43      190.39     35.64 o 
  15   5  -4       50.29       77.88     30.78 o 
   0   6  -4     7655.32     7779.43    162.39 o 
   1   6  -4     3011.86     3006.65     57.87 o 
   2   6  -4     1621.60     1689.99     58.08 o 
   3   6  -4    12825.08    12124.87    195.69 o 
   4   6  -4     1739.21     1741.45     57.90 o 
   5   6  -4     7201.29     7117.17    240.47 o 
   6   6  -4     6093.26     5984.22    105.54 o 
   7   6  -4      341.41      372.06     25.25 o 
   8   6  -4     3514.33     3426.81     66.98 o 
   9   6  -4       67.40       59.54     18.06 o 
  10   6  -4      104.14       65.28     24.55 o 
  11   6  -4       26.24        2.36     18.67 o 
  12   6  -4     1567.28     1417.44     74.53 o 
  13   6  -4      364.59      279.59     50.07 o 
  14   6  -4      605.67      692.91     85.76 o 
   1   7  -4      676.91      653.10     34.16 o 
   2   7  -4     7032.40     7089.61    132.35 o 
   3   7  -4     1559.96     1537.25     51.62 o 
   4   7  -4     6453.38     6201.76    123.02 o 
   5   7  -4     2535.33     2469.70     69.71 o 
   6   7  -4        5.51       13.70     15.53 o 
   7   7  -4     2289.32     2272.59     69.27 o 
   8   7  -4     2164.76     2089.49     67.62 o 
   9   7  -4      350.48      351.33     32.33 o 
  10   7  -4     2726.42     2735.00    189.11 o 
  11   7  -4       28.79       -1.47     28.23 o 
  12   7  -4      272.41      271.99     41.68 o 
  13   7  -4      193.26      148.20     33.21 o 
  14   7  -4      109.63      157.68     53.27 o 
   0   8  -4      689.72      556.13     59.66 o 
   1   8  -4     1100.22     1079.20     44.01 o 
   2   8  -4       79.06       70.54     17.02 o 
   3   8  -4     4010.74     4095.54     95.93 o 
   4   8  -4       70.08       72.38     18.73 o 
   5   8  -4      777.53      794.24     40.95 o 
   6   8  -4      940.15      840.68     43.61 o 
   7   8  -4     1621.25     1604.44     74.32 o 
   8   8  -4      259.31      245.35     29.51 o 
   9   8  -4     4699.84     4660.82    115.62 o 
  10   8  -4       32.20       33.42     26.74 o 
  11   8  -4     2981.01     2923.66    114.50 o 
  12   8  -4       26.25        9.16     26.24 o 
  13   8  -4      406.53      418.70     73.51 o 
   1   9  -4      706.68      663.15     48.95 o 
   2   9  -4      430.66      442.98     33.48 o 
   3   9  -4      698.06      706.29     40.37 o 
   4   9  -4      790.49      792.10     55.12 o 
   5   9  -4     3288.38     3194.89    121.84 o 
   6   9  -4       42.25       68.67     23.47 o 
   7   9  -4     2535.71     2442.08     79.12 o 
   8   9  -4      437.63      437.56     41.86 o 
   9   9  -4      204.08      238.56     39.12 o 
  10   9  -4      473.97      443.14     50.32 o 
  11   9  -4      299.02      297.94     49.54 o 
  12   9  -4      118.57      137.43     52.20 o 
   0  10  -4     2332.13     2203.21    128.91 o 
   1  10  -4       47.04       54.08     25.23 o 
   2  10  -4      204.65      220.18     36.07 o 
   3  10  -4      202.62      308.91     41.01 o 
   4  10  -4      631.87      661.17     43.42 o 
   5  10  -4      249.92      258.92     31.13 o 
   6  10  -4     1566.25     1619.24     66.01 o 
   7  10  -4      371.17      351.16     50.38 o 
   8  10  -4      504.37      495.42     53.11 o 
   9  10  -4      350.03      354.65     47.08 o 
  10  10  -4       28.40       14.83     27.84 o 
   1  11  -4     2477.94     2614.35    105.46 o 
   2  11  -4      171.29      138.61     35.02 o 
   3  11  -4      645.27      561.24     53.42 o 
   4  11  -4      113.59      118.62     33.47 o 
   5  11  -4       45.64       89.44     30.93 o 
   6  11  -4       45.58        7.67     52.20 o 
   7  11  -4      252.39      270.30     43.67 o 
   8  11  -4      435.23      454.03     53.07 o 
   0  12  -4      201.20      183.25     54.33 o 
   1  12  -4      167.61      158.42     37.67 o 
   2  12  -4      181.75      265.42     43.31 o 
   3  12  -4     1089.11     1196.98     75.29 o 
   4  12  -4       47.01       41.02     27.12 o 
   5  12  -4      535.54      474.09     77.77 o 
   2   0  -3   112981.74   102357.98   1850.04 o 
   4   0  -3    17030.77    17288.49    318.02 o 
   6   0  -3     1436.12     1554.32     47.86 o 
   8   0  -3    29298.86    28284.12    495.26 o 
  10   0  -3    30448.45    29083.21    576.37 o 
  12   0  -3     4613.90     4465.02    199.23 o 
  14   0  -3       24.47       18.11     35.16 o 
  16   0  -3      404.28      628.58     89.49 o 
   0   1  -3     5282.14     5816.46    188.96 o 
   1   1  -3     3793.36     4031.34     59.87 o 
   2   1  -3     1875.70     2154.64     36.66 o 
   3   1  -3    59138.91    56926.34    740.44 o 
   4   1  -3    12127.33    12390.03    140.79 o 
   5   1  -3    22556.80    23359.31    402.73 o 
   6   1  -3    30834.08    30598.65    364.55 o 
   7   1  -3     1569.91     1702.82     47.77 o 
   8   1  -3     8719.98     8568.18    124.05 o 
   9   1  -3    13889.90    13914.42    171.43 o 
  10   1  -3       59.19       63.57     13.88 o 
  11   1  -3     6100.22     6016.49    154.24 o 
  12   1  -3     3526.53     3570.58     80.66 o 
  13   1  -3      253.57      215.69     37.24 o 
  14   1  -3     2380.08     2227.34    137.97 o 
  15   1  -3      341.03      427.73     51.50 o 
  16   1  -3      256.02      139.57     56.47 o 
  17   1  -3      791.88      712.74    102.28 o 
   1   2  -3    64901.03    62487.68   1694.75 o 
   2   2  -3     7930.05     7840.42    105.31 o 
   3   2  -3       64.39       82.56      8.19 o 
   4   2  -3     9514.80     9740.70    116.27 o 
   5   2  -3    41031.97    40232.07    424.27 o 
   6   2  -3     6032.64     5971.11    106.89 o 
   7   2  -3    34956.13    34056.70    481.31 o 
   8   2  -3      854.46      843.61     27.56 o 
   9   2  -3     3404.35     3346.68     78.40 o 
  10   2  -3       42.65       78.08     16.19 o 
  11   2  -3     2878.78     2881.17     77.62 o 
  12   2  -3      559.36      622.91     38.01 o 
  13   2  -3     6013.92     5885.84    116.40 o 
  14   2  -3     1216.09     1107.91     57.28 o 
  15   2  -3     1007.14      910.37     65.48 o 
  16   2  -3      341.08      324.94     74.58 o 
   0   3  -3   106755.15   101093.88   1963.50 o 
   1   3  -3     4057.89     4065.03     60.13 o 
   2   3  -3    37699.23    36358.85    603.59 o 
   3   3  -3     5084.77     5303.14    135.17 o 
   4   3  -3      941.53      965.31     44.77 o 
   5   3  -3      676.97      738.76     24.87 o 
   6   3  -3    15063.52    14703.37    158.42 o 
   7   3  -3     2118.18     2165.24     56.71 o 
   8   3  -3     4815.15     4757.88     97.04 o 
   9   3  -3     7754.11     7547.81    141.02 o 
  10   3  -3      147.43      146.86     19.79 o 
  11   3  -3     2051.02     1947.11     62.91 o 
  12   3  -3     1678.25     1747.79    110.11 o 
  13   3  -3      161.58      183.71     30.50 o 
  14   3  -3      784.05      780.03     75.64 o 
  15   3  -3        1.66       16.34     23.29 o 
  16   3  -3      102.75      120.72     35.67 o 
   1   4  -3    29591.14    29670.16    351.33 o 
   2   4  -3    21180.95    20826.75    281.71 o 
   3   4  -3     5605.66     5792.34     76.21 o 
   4   4  -3    33902.11    32384.68    394.51 o 
   5   4  -3     1359.24     1359.43     36.60 o 
   6   4  -3     4447.51     4618.30     71.48 o 
   7   4  -3     4635.86     4807.67    127.03 o 
   8   4  -3     1048.62      991.72     40.18 o 
   9   4  -3      579.23      523.77     36.00 o 
  10   4  -3     3697.70     3479.98     86.89 o 
  11   4  -3      389.97      372.04     30.50 o 
  12   4  -3        1.96       74.86     77.77 o 
  13   4  -3      228.64      231.82     34.27 o 
  14   4  -3     1370.85     1433.45     76.04 o 
  15   4  -3       11.61       29.44     39.42 o 
  16   4  -3     1266.35     1207.03    273.80 o 
   0   5  -3     5736.09     5529.84    118.85 o 
   1   5  -3    12448.02    12197.43    159.97 o 
   2   5  -3     3282.45     3336.83     57.77 o 
   3   5  -3    47777.43    46520.55    543.97 o 
   4   5  -3      139.22      133.51     15.76 o 
   5   5  -3    22276.48    21933.45    450.10 o 
   6   5  -3       53.61       66.87     12.04 o 
   7   5  -3      331.62      401.82     20.62 o 
   8   5  -3      141.28      163.54     17.99 o 
   9   5  -3     3407.74     3286.51     86.93 o 
  10   5  -3       88.70       77.72     23.65 o 
  11   5  -3     1084.98     1048.68     59.80 o 
  12   5  -3       68.39      101.26     26.55 o 
  13   5  -3      196.01      207.70     34.63 o 
  14   5  -3       35.78       59.86     26.74 o 
  15   5  -3     1050.82     1130.33    118.26 o 
   1   6  -3    23416.05    23586.72    292.13 o 
   2   6  -3     6170.19     5934.76     92.15 o 
   3   6  -3     3978.59     4008.58     99.04 o 
   4   6  -3     6267.04     6401.27    122.94 o 
   5   6  -3     1602.05     1515.02     49.80 o 
   6   6  -3       36.16       39.08     12.80 o 
   7   6  -3     2995.84     3152.56    220.08 o 
   8   6  -3     2702.87     2637.71     73.71 o 
   9   6  -3      378.82      427.31     32.52 o 
  10   6  -3     3174.18     3070.45    105.84 o 
  11   6  -3      248.61      237.61     35.64 o 
  12   6  -3      684.74      768.14     57.24 o 
  13   6  -3      542.27      524.20     50.85 o 
  14   6  -3       12.35       40.42     26.33 o 
  15   6  -3       10.80      -34.09     29.83 o 
   0   7  -3    10781.37    10573.69    213.00 o 
   1   7  -3      186.66      221.89     17.25 o 
   2   7  -3     3665.49     3678.11     83.18 o 
   3   7  -3        4.02       -1.00     11.51 o 
   4   7  -3     1628.47     1525.60     51.66 o 
   5   7  -3      277.55      244.46     23.56 o 
   6   7  -3     8104.03     7763.04    214.54 o 
   7   7  -3     1411.38     1318.25     51.52 o 
   8   7  -3     3245.35     3187.38     84.71 o 
   9   7  -3     1672.49     1775.24     63.46 o 
  10   7  -3      102.07       63.55     27.17 o 
  11   7  -3     1449.20     1476.88     76.39 o 
  12   7  -3     1343.27     1209.42     72.32 o 
  13   7  -3      501.89      500.69     99.08 o 
  14   7  -3      566.65      501.79     79.90 o 
   1   8  -3     1760.83     1812.94     57.11 o 
   2   8  -3     2901.90     2698.49     72.12 o 
   3   8  -3      814.38      729.97     38.14 o 
   4   8  -3     1086.08      930.77     42.41 o 
   5   8  -3     6075.32     6029.81    125.05 o 
   6   8  -3        0.95        6.98     20.23 o 
   7   8  -3     6569.02     6617.84    138.69 o 
   8   8  -3      428.55      390.03     33.90 o 
   9   8  -3      703.18      699.71     55.34 o 
  10   8  -3      387.34      394.81     45.53 o 
  11   8  -3      366.32      401.24     59.66 o 
  12   8  -3       18.93       47.86     27.84 o 
  13   8  -3     1017.11     1202.82    109.73 o 
   0   9  -3     1487.63     1639.62    104.41 o 
   1   9  -3      233.64      229.11     33.12 o 
   2   9  -3       62.54       52.01     22.65 o 
   3   9  -3     3001.12     2798.83     78.89 o 
   4   9  -3      351.71      337.55     30.34 o 
   5   9  -3      479.52      446.40     34.24 o 
   6   9  -3      404.23      388.66     33.61 o 
   7   9  -3     1046.30      982.61     49.14 o 
   8   9  -3      173.17      278.47     64.46 o 
   9   9  -3     3260.85     3001.83    113.98 o 
  10   9  -3       13.31      -15.24     23.21 o 
  11   9  -3     1985.28     2019.01     97.90 o 
  12   9  -3      167.73      175.79     56.47 o 
   1  10  -3      214.32      277.69     36.53 o 
   2  10  -3     1112.81     1260.45     67.42 o 
   3  10  -3      667.25      704.54     42.63 o 
   4  10  -3     1405.54     1518.90     95.09 o 
   5  10  -3      696.86      587.84     40.95 o 
   6  10  -3        7.37       49.43     20.96 o 
   7  10  -3      222.83      231.54     37.46 o 
   8  10  -3     1009.88      977.37     66.28 o 
   9  10  -3        0.49       12.78     26.33 o 
  10  10  -3     1037.84     1000.68     70.41 o 
   0  11  -3      385.76      360.10     60.73 o 
   1  11  -3      288.31      360.99     44.03 o 
   2  11  -3        0.19       38.84     25.58 o 
   3  11  -3     1250.19     1386.79     75.69 o 
   4  11  -3      454.12      445.72     47.73 o 
   5  11  -3      880.48      937.58     64.03 o 
   6  11  -3      747.54      805.88     63.27 o 
   7  11  -3      152.51      182.44     38.79 o 
   8  11  -3      282.37      257.36     42.92 o 
   1  12  -3     1630.15     1701.26    181.11 o 
   2  12  -3       85.56      124.44     34.22 o 
   3  12  -3      343.01      346.89    117.19 o 
   4  12  -3       54.63      160.87     55.40 o 
   5  12  -3      127.16       82.03     44.75 o 
   6  12  -3      149.64       78.84     46.88 o 
   2   0  -2    17416.69    17469.06    424.02 o 
   4   0  -2    15200.98    15381.20    264.39 o 
   6   0  -2    13334.63    13345.86    198.11 o 
   8   0  -2     4378.19     4689.37     91.51 o 
  10   0  -2       59.69       75.17     22.96 o 
  12   0  -2     1630.09     1549.03     86.83 o 
  14   0  -2     1052.63      916.23     93.75 o 
  16   0  -2      219.72      252.50     62.86 o 
   1   1  -2     9921.79    10560.42    149.91 o 
   2   1  -2      919.21      866.20     25.16 o 
   3   1  -2     1762.50     1882.19     29.17 o 
   4   1  -2      975.31     1076.97     53.46 o 
   5   1  -2     4112.64     4153.29     76.08 o 
   6   1  -2     3910.42     3971.25     76.01 o 
   7   1  -2     1856.60     1880.24     51.94 o 
   8   1  -2     6562.64     6550.21    100.79 o 
   9   1  -2      281.74      309.24     20.45 o 
  10   1  -2     4314.36     4232.68     87.04 o 
  11   1  -2       88.77      109.16     31.00 o 
  12   1  -2     1761.02     1686.26     67.20 o 
  13   1  -2      707.31      716.15     36.93 o 
  14   1  -2      605.04      584.57     55.42 o 
  15   1  -2      186.86      196.03     58.60 o 
  16   1  -2       54.86       19.18     41.55 o 
  17   1  -2       14.00       21.31     39.42 o 
   0   2  -2    14336.64    14040.67    339.86 o 
   1   2  -2     5166.65     5443.78     65.59 o 
   2   2  -2     6234.61     6373.16     85.69 o 
   3   2  -2     6251.08     6350.58     87.79 o 
   4   2  -2     1805.83     1899.20     27.84 o 
   5   2  -2     1311.22     1342.77     28.67 o 
   6   2  -2     1360.33     1411.03     31.72 o 
   7   2  -2     1115.36     1150.24     29.67 o 
   8   2  -2      240.29      234.09     15.89 o 
   9   2  -2     5588.53     5725.24     93.76 o 
  10   2  -2       25.01       13.35     12.59 o 
  11   2  -2     1708.50     1741.55     57.81 o 
  12   2  -2      217.00      233.91     25.20 o 
  13   2  -2      195.28      205.83     26.42 o 
  14   2  -2      363.34      385.26     42.17 o 
  15   2  -2        6.76        5.63     22.66 o 
  16   2  -2      222.81      244.78     58.60 o 
  17   2  -2      106.88      193.90     69.25 o 
   1   3  -2      627.91      614.36     16.56 o 
   2   3  -2     6543.05     6574.29     80.77 o 
   3   3  -2     3652.12     3810.70     60.97 o 
   4   3  -2     4320.65     4264.70     68.37 o 
   5   3  -2     4100.68     4474.17     55.77 o 
   6   3  -2     4295.98     4411.05     57.14 o 
   7   3  -2      827.52      804.90     24.34 o 
   8   3  -2     1287.79     1289.69     65.66 o 
   9   3  -2      855.17      834.82     36.45 o 
  10   3  -2      262.44      316.12     25.61 o 
  11   3  -2      306.71      275.95     25.61 o 
  12   3  -2      496.13      476.38     41.81 o 
  13   3  -2      554.89      605.34     58.06 o 
  14   3  -2      839.47      786.21    134.77 o 
  15   3  -2      132.20      136.95     32.01 o 
  16   3  -2      356.82      320.50     86.83 o 
   0   4  -2     9090.60     9112.95    170.21 o 
   1   4  -2      503.30      501.77     19.99 o 
   2   4  -2    16648.84    16851.84    206.84 o 
   3   4  -2     3750.29     3719.61     53.71 o 
   4   4  -2      975.98      982.82     21.68 o 
   5   4  -2     3583.60     3525.04     52.61 o 
   6   4  -2     1382.14     1438.33     37.65 o 
   7   4  -2     1647.98     1666.29     43.09 o 
   8   4  -2      231.98      214.09     20.70 o 
   9   4  -2      593.66      617.37     33.47 o 
  10   4  -2      919.87      866.71     40.71 o 
  11   4  -2      194.15      198.18     30.13 o 
  12   4  -2       48.51       39.06     22.45 o 
  13   4  -2      253.03      272.77     37.28 o 
  14   4  -2       24.29       46.31     23.97 o 
  15   4  -2      242.79      215.31     37.01 o 
  16   4  -2       73.76       65.49     31.09 o 
   1   5  -2    13009.77    13040.07    168.67 o 
   2   5  -2     1040.34     1070.89     41.37 o 
   3   5  -2     3081.50     3359.57     60.00 o 
   4   5  -2      512.54      519.07     18.59 o 
   5   5  -2      358.75      359.83     20.68 o 
   6   5  -2     1860.45     1843.23     46.14 o 
   7   5  -2      602.31      619.72     23.48 o 
   8   5  -2      768.06      758.08     31.51 o 
   9   5  -2     1312.96     1294.20    112.40 o 
  10   5  -2       93.81      112.49     24.72 o 
  11   5  -2      213.47      202.14     55.93 o 
  12   5  -2      187.92      195.38     45.81 o 
  13   5  -2      230.01      229.37     43.15 o 
  14   5  -2      255.42      287.78     40.30 o 
  15   5  -2       34.20       81.05     28.90 o 
   0   6  -2      117.95      215.81     47.41 o 
   1   6  -2      771.32      749.62     25.96 o 
   2   6  -2      308.25      285.67     18.03 o 
   3   6  -2     4479.49     4447.77     74.01 o 
   4   6  -2      272.67      225.44     20.69 o 
   5   6  -2     4089.44     4132.10    118.40 o 
   6   6  -2     1129.53     1075.00     41.54 o 
   7   6  -2      900.45      923.64     48.23 o 
   8   6  -2      194.20      215.94     23.64 o 
   9   6  -2       74.71      104.94     25.61 o 
  10   6  -2      284.15      266.37     34.56 o 
  11   6  -2      386.37      334.14     52.74 o 
  12   6  -2      241.66      296.38     47.41 o 
  13   6  -2      388.49      460.71     48.55 o 
  14   6  -2       94.07      147.08     34.73 o 
  15   6  -2      200.13      186.44     57.53 o 
   1   7  -2     3735.49     3575.52     93.03 o 
   2   7  -2      588.09      556.55     24.90 o 
   3   7  -2     2357.84     2434.12     64.54 o 
   4   7  -2      744.12      702.80     34.12 o 
   5   7  -2      736.47      718.70     35.72 o 
   6   7  -2       19.58        3.82     13.46 o 
   7   7  -2      585.34      578.62     34.79 o 
   8   7  -2      255.01      250.51     26.87 o 
   9   7  -2      112.44       86.90     25.59 o 
  10   7  -2      227.98      207.48     33.88 o 
  11   7  -2       61.30       48.52     28.77 o 
  12   7  -2      133.37      108.53     31.61 o 
  13   7  -2       43.76       14.92     25.61 o 
  14   7  -2        5.91      -26.37     21.46 o 
   0   8  -2      119.53      172.01     25.59 o 
   1   8  -2      386.53      394.83     24.15 o 
   2   8  -2      421.13      398.06     29.62 o 
   3   8  -2      345.45      360.96     28.07 o 
   4   8  -2      200.63      128.91     20.05 o 
   5   8  -2      266.93      248.26     25.79 o 
   6   8  -2      284.80      291.68     27.66 o 
   7   8  -2     1297.23     1254.87     51.96 o 
   8   8  -2      239.34      256.26     36.53 o 
   9   8  -2     1721.58     1739.16     82.43 o 
  10   8  -2        2.76       15.12     23.32 o 
  11   8  -2     1285.58     1413.52     77.95 o 
  12   8  -2       55.68       68.29     30.02 o 
  13   8  -2      266.05      321.75     69.25 o 
   1   9  -2      195.75      178.71     25.80 o 
   2   9  -2      397.55      329.20     35.16 o 
   3   9  -2      577.17      542.63     35.64 o 
   4   9  -2      108.63       74.58     19.01 o 
   5   9  -2     1320.49     1335.11     53.46 o 
   6   9  -2       15.53      -15.70     14.33 o 
   7   9  -2      729.49      643.55     51.91 o 
   8   9  -2      114.78      111.71     30.11 o 
   9   9  -2       69.21       60.25     42.62 o 
  10   9  -2       98.48       96.42     33.15 o 
  11   9  -2       60.61       99.68     33.80 o 
  12   9  -2       30.68        9.59     42.62 o 
   0  10  -2       37.82       -1.07     26.63 o 
   1  10  -2       37.68       49.56     24.72 o 
   2  10  -2      140.98      162.95     34.64 o 
   3  10  -2       81.56       38.78     19.33 o 
   4  10  -2      296.68      334.85     31.97 o 
   5  10  -2      107.71      133.09     46.69 o 
   6  10  -2      426.16      410.45     43.62 o 
   7  10  -2      438.29      411.09     45.94 o 
   8  10  -2      124.48       89.65     30.45 o 
   9  10  -2      652.68      613.48     57.02 o 
  10  10  -2       20.34       35.69     28.63 o 
  11  10  -2      270.40      267.41     64.99 o 
   1  11  -2      951.53      982.03     63.57 o 
   2  11  -2       27.90       28.61     23.72 o 
   3  11  -2      364.35      392.67     43.95 o 
   4  11  -2        2.57      -31.06     20.71 o 
   5  11  -2      262.87      201.47     37.15 o 
   6  11  -2       55.42       20.24     27.87 o 
   7  11  -2       17.72       -2.54     23.51 o 
   8  11  -2      147.68      186.70     38.40 o 
   9  11  -2       25.70       14.49     31.43 o 
   0  12  -2      169.72       75.64     42.62 o 
   1  12  -2       14.02       19.07     26.24 o 
   2  12  -2      106.26      105.57     31.61 o 
   3  12  -2      248.08      315.35     64.99 o 
   4  12  -2      129.46      171.53     53.27 o 
   5  12  -2      232.66      219.47     59.66 o 
   6  12  -2      110.22      137.92     35.79 o 
   2   0  -1    38039.38    37127.49    871.48 o 
   4   0  -1    81051.05    70846.82   1650.28 o 
   6   0  -1    21441.94    22494.47    557.19 o 
   8   0  -1      208.89      217.37     21.05 o 
  10   0  -1     2042.97     2187.93     71.56 o 
  12   0  -1       12.00       28.40     14.57 o 
  14   0  -1     1610.29     1657.73    121.45 o 
   0   1  -1    53756.75    50718.56   1201.75 o 
   1   1  -1     2182.01     2386.46     69.25 o 
   2   1  -1    28200.03    28692.86    679.71 o 
   3   1  -1    40872.66    38945.38    530.32 o 
   4   1  -1      577.09      585.13     19.47 o 
   5   1  -1     5830.53     5827.92    105.65 o 
   6   1  -1     3450.06     3714.14     76.39 o 
   7   1  -1     1562.39     1755.72     45.95 o 
   8   1  -1     1621.03     1706.38     47.92 o 
   9   1  -1     3404.29     3636.07     80.26 o 
  10   1  -1      117.04      159.69     19.05 o 
  11   1  -1     1495.76     1482.48     52.19 o 
  12   1  -1      171.02      181.83     19.36 o 
  13   1  -1      265.50      245.85     26.72 o 
  14   1  -1       34.79       20.32     15.40 o 
  15   1  -1      611.28      596.66     52.73 o 
  16   1  -1      150.02       92.69     53.27 o 
   1   2  -1    64497.25    61442.37    747.04 o 
   2   2  -1     3700.17     3714.70     46.80 o 
   3   2  -1     1298.93     1299.15     23.56 o 
   4   2  -1      260.69      296.77     14.34 o 
   5   2  -1     5561.92     5319.92     77.75 o 
   6   2  -1     1992.42     1990.15     44.18 o 
   7   2  -1     8718.98     8555.68    121.51 o 
   8   2  -1     5692.99     5614.65     89.86 o 
   9   2  -1      775.14      759.02     27.61 o 
  10   2  -1     3989.22     4028.80     76.05 o 
  11   2  -1     1217.34     1280.88     48.58 o 
  12   2  -1     2114.34     2085.95     65.81 o 
  13   2  -1      972.37      969.60     56.12 o 
  14   2  -1      589.19      514.21     46.29 o 
  15   2  -1       85.30      101.10     27.70 o 
  16   2  -1       25.23        2.58     24.23 o 
  17   2  -1      250.89      141.70     59.66 o 
   0   3  -1    16216.55    16596.58    281.70 o 
   1   3  -1      907.98      773.87     18.29 o 
   2   3  -1     2819.72     3113.62     47.46 o 
   3   3  -1     5932.57     5907.79     79.03 o 
   4   3  -1     8008.08     8114.69     97.80 o 
   5   3  -1     2448.77     2303.90     33.93 o 
   6   3  -1    27621.67    27311.16    332.62 o 
   7   3  -1      857.79      940.20     27.04 o 
   8   3  -1    11062.11    10905.82    223.14 o 
   9   3  -1      189.06      191.38     32.74 o 
  10   3  -1      374.54      385.49     28.14 o 
  11   3  -1       73.99       97.22     22.89 o 
  12   3  -1     3201.31     3161.72    105.83 o 
  13   3  -1      355.13      407.83     41.35 o 
  14   3  -1     2398.96     2464.45     97.93 o 
  15   3  -1      481.64      564.71     51.83 o 
  16   3  -1      325.55      294.38     42.92 o 
   1   4  -1       83.73      114.74      8.67 o 
   2   4  -1    12113.19    12433.22    156.90 o 
   3   4  -1     3765.87     3808.98     59.55 o 
   4   4  -1    23647.57    24194.33    264.69 o 
   5   4  -1     7694.17     7724.05     98.00 o 
   6   4  -1     2385.38     2491.17     39.70 o 
   7   4  -1     4393.38     4386.31     77.96 o 
   8   4  -1     7094.91     6894.45    128.57 o 
   9   4  -1     1199.69     1158.20     43.67 o 
  10   4  -1     7644.36     7259.76    186.97 o 
  11   4  -1      434.62      464.48     63.39 o 
  12   4  -1     1454.91     1466.04     71.12 o 
  13   4  -1     1276.78     1199.30     67.34 o 
  14   4  -1      147.70      113.98     29.26 o 
  15   4  -1      293.03      348.78     54.33 o 
  16   4  -1       30.66       35.78     26.34 o 
   0   5  -1      948.81     1023.69     46.34 o 
   1   5  -1     1639.09     1672.86     50.19 o 
   2   5  -1     3120.79     3275.81     56.03 o 
   3   5  -1     3538.95     3251.13     56.28 o 
   4   5  -1      446.86      429.00     17.99 o 
   5   5  -1      318.10      308.23     18.96 o 
   6   5  -1      206.79      237.92     37.52 o 
   7   5  -1     3490.64     3334.36     57.58 o 
   8   5  -1      716.94      678.03     42.92 o 
   9   5  -1     9654.51     9489.08    211.68 o 
  10   5  -1       34.87       40.91     20.62 o 
  11   5  -1     4931.77     4884.25    140.50 o 
  12   5  -1      247.99      219.21     35.16 o 
  13   5  -1      331.95      294.35     40.66 o 
  14   5  -1       68.40       76.39     27.60 o 
  15   5  -1      131.57      130.68     37.82 o 
  16   5  -1       14.57       59.66     47.94 o 
   1   6  -1        6.75       -3.58      7.95 o 
   2   6  -1     7258.81     7178.18    105.73 o 
   3   6  -1     2834.14     2730.53     53.05 o 
   4   6  -1     9699.66     9934.48    138.44 o 
   5   6  -1     6210.11     5783.84    110.62 o 
   6   6  -1     1786.06     1724.91     53.13 o 
   7   6  -1     3601.98     3647.95     85.07 o 
   8   6  -1      290.93      307.77     26.15 o 
   9   6  -1      178.58      184.66     30.11 o 
  10   6  -1     1376.50     1360.35     68.54 o 
  11   6  -1      333.38      341.03     39.84 o 
  12   6  -1       31.30       71.89     26.36 o 
  13   6  -1      631.29      624.03     65.52 o 
  14   6  -1      161.10      223.61     39.29 o 
  15   6  -1      409.58      416.09     50.41 o 
   0   7  -1     7485.11     7341.69    186.97 o 
   1   7  -1     1018.95     1016.96     34.29 o 
   2   7  -1     4198.96     4153.65     86.35 o 
   3   7  -1     1117.16     1120.44     34.25 o 
   4   7  -1      504.17      454.13     29.08 o 
   5   7  -1     2495.81     2546.18     68.30 o 
   6   7  -1     4180.45     4005.08     91.59 o 
   7   7  -1     1299.80     1356.15     50.47 o 
   8   7  -1     1362.96     1323.54     66.67 o 
   9   7  -1      682.34      617.04     49.24 o 
  10   7  -1       74.96       83.98     27.75 o 
  11   7  -1      760.08      736.92     55.34 o 
  12   7  -1      452.32      533.52     53.07 o 
  13   7  -1      236.09      243.99     40.05 o 
  14   7  -1      255.21      277.07     47.41 o 
   1   8  -1    12993.93    12857.95    180.66 o 
   2   8  -1      260.69      253.93     31.48 o 
   3   8  -1     1872.04     1988.30     60.07 o 
   4   8  -1      546.98      422.53     30.34 o 
   5   8  -1      105.94      132.01     19.97 o 
   6   8  -1       52.35       78.63     32.09 o 
   7   8  -1      360.41      323.43     37.28 o 
   8   8  -1       78.95       59.01     24.41 o 
   9   8  -1       38.04       24.17     23.97 o 
  10   8  -1      127.00      111.44     30.50 o 
  11   8  -1      140.65      156.12     36.53 o 
  12   8  -1       17.42       -1.81     29.83 o 
  13   8  -1      158.78      214.92     40.60 o 
   0   9  -1      477.68      516.18     40.80 o 
   1   9  -1      458.72      404.36     31.10 o 
   2   9  -1      661.23      670.17     37.18 o 
   3   9  -1     3719.18     3544.28    100.75 o 
   4   9  -1       47.95       43.89     17.13 o 
   5   9  -1     1478.24     1492.52     56.39 o 
   6   9  -1      670.22      643.63     49.65 o 
   7   9  -1      157.26      154.45     31.26 o 
   8   9  -1      360.04      323.99     41.25 o 
   9   9  -1        3.86       -8.96     21.81 o 
  10   9  -1       38.20       34.66     26.10 o 
  11   9  -1       92.31       95.32     33.88 o 
  12   9  -1       47.81       66.05     51.14 o 
   1  10  -1     1009.14      950.29    114.00 o 
   2  10  -1     1768.94     1722.46     62.11 o 
   3  10  -1      674.12      632.50     45.53 o 
   4  10  -1     1785.81     1912.46     66.79 o 
   5  10  -1      277.87      312.59     60.19 o 
   6  10  -1      473.74      440.66     45.35 o 
   7  10  -1       46.15       45.01     28.77 o 
   8  10  -1       60.43       51.92     29.83 o 
   9  10  -1       12.18      -13.27     22.24 o 
  10  10  -1      148.24      182.54     52.20 o 
  11  10  -1       11.35       20.24     41.55 o 
   0  11  -1      783.80      617.92     73.51 o 
   1  11  -1       73.79       70.15     27.49 o 
   2  11  -1      450.61      403.56     45.20 o 
   3  11  -1       78.82       58.60     27.12 o 
   4  11  -1       54.86       60.73     27.87 o 
   5  11  -1       33.98        1.75     25.57 o 
   6  11  -1       79.46       71.79     29.69 o 
   7  11  -1      346.03      418.24     48.82 o 
   8  11  -1       96.68       81.59     59.66 o 
   9  11  -1      692.94      817.58    103.87 o 
   1  12  -1        9.62        6.39     23.35 o 
   2  12  -1       29.71      -39.95     26.63 o 
   3  12  -1      163.24      115.06     46.88 o 
   4  12  -1       30.59       25.57     36.22 o 
   5  12  -1      532.09      553.63     73.51 o 
   6  12  -1       22.17       24.26     27.49 o 
   0  13  -1       54.85       23.44     40.48 o 
   1  13  -1        3.12      -12.78     35.16 o 
   2   0   0    58108.70    46011.71   1073.90 o 
   4   0   0     7568.65     7715.49    202.42 o 
   6   0   0    25182.37    24926.74    609.40 o 
   8   0   0    16120.87    15501.30    405.91 o 
  10   0   0      100.51       74.58     24.50 o 
  12   0   0     5711.43     5757.58    156.08 o 
  14   0   0     2340.47     2104.11     90.56 o 
   1   1   0    17078.46    16961.66    372.88 o 
   2   1   0    16179.40    16290.83    221.08 o 
   3   1   0    13692.40    13764.93    191.95 o 
   4   1   0    86786.10    75303.91    780.88 o 
   5   1   0    23989.27    23717.96    288.17 o 
   6   1   0    12727.46    12664.00    188.41 o 
   7   1   0    35722.97    35315.47    757.31 o 
   8   1   0      454.85      507.67     26.30 o 
   9   1   0      955.31     1054.51     32.70 o 
  10   1   0     1281.53     1283.10     34.01 o 
  11   1   0     2308.62     2498.50     58.82 o 
  12   1   0       96.00      116.95     16.75 o 
  13   1   0     2219.15     2256.18     92.84 o 
  14   1   0     2001.63     2167.00     87.35 o 
  15   1   0      553.39      429.35     67.12 o 
  16   1   0     1415.53     1229.45    118.26 o 
   0   2   0     1269.29     1290.18     43.68 o 
   1   2   0    39132.59    37809.35    747.06 o 
   2   2   0     1767.65     1706.61     32.71 o 
   3   2   0   122893.48    99958.77   1837.61 o 
   4   2   0     6913.28     6993.38     83.43 o 
   5   2   0    27834.64    27803.77    359.37 o 
   6   2   0    10181.80    10131.23    157.73 o 
   7   2   0      510.79      544.68     20.76 o 
   8   2   0     6256.54     6189.94     96.57 o 
   9   2   0    10179.13    10041.41    145.21 o 
  10   2   0        1.13       -1.79      9.01 o 
  11   2   0     6067.65     5903.90    102.75 o 
  12   2   0     2094.19     2058.26     80.96 o 
  13   2   0      291.83      417.11     61.79 o 
  14   2   0     1398.57     1402.95    111.87 o 
  15   2   0     2382.62     2685.87    104.58 o 
  16   2   0      183.78       68.18     40.48 o 
  17   2   0      665.97      546.54     91.62 o 
   1   3   0    23703.24    23445.60    275.52 o 
   2   3   0    40356.04    38713.78    445.78 o 
   3   3   0     1280.52     1477.84     25.62 o 
   4   3   0    35351.61    34701.15    366.08 o 
   5   3   0      133.71      140.09      8.57 o 
   6   3   0       65.31       65.66     11.07 o 
   7   3   0     5895.69     6029.06     92.37 o 
   8   3   0    25498.79    24730.69    311.73 o 
   9   3   0       51.34       75.24     14.65 o 
  10   3   0    23307.06    23238.46    428.65 o 
  11   3   0      828.99      876.49     64.99 o 
  12   3   0     5843.33     5860.89    155.50 o 
  13   3   0      221.76      248.80     34.98 o 
  14   3   0       17.99       27.34     22.45 o 
  15   3   0       15.96       52.35     23.97 o 
  16   3   0      525.30      465.41     50.63 o 
   0   4   0    32807.87    31657.74    524.01 o 
   1   4   0     4289.36     4167.00     63.11 o 
   2   4   0     3429.97     3253.09     52.72 o 
   3   4   0    12327.39    12207.22    155.42 o 
   4   4   0    15015.13    14428.16    186.41 o 
   5   4   0     2071.83     2329.39     35.16 o 
   6   4   0    36897.18    36150.15    387.73 o 
   7   4   0     4237.11     3873.75     67.16 o 
   8   4   0    16048.81    16229.75    215.40 o 
   9   4   0    10074.77     9666.54    242.37 o 
  10   4   0      229.05      223.71     30.50 o 
  11   4   0     4016.96     3894.50    119.03 o 
  12   4   0     4240.37     4365.65    146.49 o 
  13   4   0      265.08      277.83     36.60 o 
  14   4   0     2966.74     2878.16    110.21 o 
  15   4   0       13.90       27.19     24.06 o 
  16   4   0      123.48      118.79     33.15 o 
   1   5   0    17530.85    17337.16    216.00 o 
   2   5   0       53.78       73.86     30.97 o 
   3   5   0     1315.42     1304.20     31.54 o 
   4   5   0       27.47       15.70      7.22 o 
   5   5   0    18685.84    17666.33    223.37 o 
   6   5   0     1515.95     1548.51     29.79 o 
   7   5   0    27185.73    26430.75    379.72 o 
   8   5   0     1885.63     1755.70     82.57 o 
   9   5   0      125.62      112.20     24.47 o 
  10   5   0      637.98      517.51     44.21 o 
  11   5   0     3321.84     3252.86    110.67 o 
  12   5   0      172.21      159.95     31.40 o 
  13   5   0     4194.18     4244.08    274.87 o 
  14   5   0      105.21      116.89     32.16 o 
  15   5   0     1105.25     1159.94    106.54 o 
  16   5   0       48.51       41.93     28.18 o 
   0   6   0    35344.68    35087.41    592.63 o 
   1   6   0     2830.82     2785.94     53.76 o 
   2   6   0    12129.82    11929.31    166.62 o 
   3   6   0     8864.64     8259.33    118.59 o 
   4   6   0     1818.33     1745.20     41.20 o 
   5   6   0      523.14      552.60     35.98 o 
   6   6   0     7725.19     7609.08    136.46 o 
   7   6   0     4195.25     4058.36     90.02 o 
   8   6   0     4012.15     3952.98    117.00 o 
   9   6   0     6755.16     6573.89    175.79 o 
  10   6   0      114.25      142.26     27.88 o 
  11   6   0     4464.31     4498.03    138.56 o 
  12   6   0      929.93      969.80     80.97 o 
  13   6   0      259.77      308.94     43.83 o 
  14   6   0      481.55      556.24     55.37 o 
  15   6   0       78.26       77.24     58.60 o 
   1   7   0     5426.86     5807.39    115.02 o 
   2   7   0     9245.69     8731.09    128.28 o 
   3   7   0     3275.07     3131.79     61.77 o 
   4   7   0    17973.47    16381.51    284.72 o 
   5   7   0      258.56      260.19     23.15 o 
   6   7   0     1515.40     1618.93     53.23 o 
   7   7   0       23.02       -1.33     25.04 o 
   8   7   0     3011.35     2852.02    102.28 o 
   9   7   0        1.94      -16.20     16.52 o 
  10   7   0     4242.39     4151.82    131.46 o 
  11   7   0        1.98      -16.07     18.65 o 
  12   7   0      276.85      325.41     43.27 o 
  13   7   0        5.71       15.33     48.47 o 
  14   7   0      284.32      304.82     45.46 o 
   0   8   0     9246.50     8543.93    185.32 o 
   1   8   0     3912.43     3777.63     74.00 o 
   2   8   0      134.24       87.25     15.17 o 
   3   8   0    10981.27    10997.47    185.98 o 
   4   8   0      310.91      293.87     25.43 o 
   5   8   0     6319.72     6160.80    123.16 o 
   6   8   0      996.38      876.01     63.92 o 
   7   8   0      535.22      536.13     87.36 o 
   8   8   0      208.38      201.21     33.37 o 
   9   8   0      352.34      319.89     40.80 o 
  10   8   0       68.96       67.73     27.49 o 
  11   8   0       74.68       70.25     30.78 o 
  12   8   0      186.11      159.12     36.53 o 
  13   8   0      174.32      177.90     38.07 o 
   1   9   0     5456.25     5113.00     94.34 o 
   2   9   0     2525.73     2839.07     76.88 o 
   3   9   0     1987.16     2032.94     64.06 o 
   4   9   0     1341.41     1394.69     52.85 o 
   5   9   0      555.32      497.32     53.27 o 
   6   9   0      191.81      227.76     33.90 o 
   7   9   0     1827.79     1801.86    124.65 o 
   8   9   0       84.68      104.61     29.58 o 
   9   9   0       87.15       45.73     36.22 o 
  10   9   0      146.38      177.08     36.91 o 
  11   9   0      200.75      144.61     36.89 o 
  12   9   0       14.78       -6.39     40.48 o 
   0  10   0     9368.33     9640.64    308.96 o 
   1  10   0      247.93      207.79     26.39 o 
   2  10   0     3147.99     3232.40     87.10 o 
   3  10   0      559.79      461.39     34.98 o 
   4  10   0       61.97       57.76     24.41 o 
   5  10   0      284.28      183.63     32.71 o 
   6  10   0     1696.66     1687.48     80.21 o 
   7  10   0      209.96      242.71     37.99 o 
   8  10   0      732.35      843.10     61.98 o 
   9  10   0      310.28      321.76     44.71 o 
  10  10   0        1.31      -35.96     23.97 o 
  11  10   0      148.18      149.15     55.40 o 
   1  11   0        2.45       23.29     26.10 o 
   2  11   0     1125.35     1104.86     98.55 o 
   3  11   0      179.91      251.42     38.04 o 
   4  11   0     1027.40      956.94     62.06 o 
   5  11   0     1209.04     1262.98     71.92 o 
   6  11   0      258.04      225.46     38.98 o 
   7  11   0      581.16      676.51     59.50 o 
   8  11   0       39.23       10.92     52.74 o 
   9  11   0      107.09      189.48     39.91 o 
   0  12   0       80.81       61.79     38.35 o 
   1  12   0      103.28      138.50     49.01 o 
   2  12   0       72.99       89.49     42.62 o 
   3  12   0      627.34      636.03     77.77 o 
   4  12   0      110.62      143.58     36.25 o 
   5  12   0      137.71      214.47     40.26 o 
   6  12   0      106.13       89.17     42.62 o 
   1  13   0        5.40      -34.09     34.09 o 
   2   0   1    39351.16    36051.46    843.78 o 
   4   0   1    81507.66    73038.31   1695.02 o 
   6   0   1    21168.25    22052.34    540.15 o 
   8   0   1      178.90      150.22     24.50 o 
  10   0   1     1997.88     2052.99     95.88 o 
  12   0   1        1.48        9.59     19.18 o 
  14   0   1     1667.61     1726.13     98.55 o 
   0   1   1    54202.11    44554.27   1040.88 o 
   1   1   1     1653.97     1700.66     36.48 o 
   2   1   1    28851.23    28495.45   1275.80 o 
   3   1   1    41116.55    39156.21    527.94 o 
   4   1   1      582.32      611.58     17.99 o 
   5   1   1     5577.46     5519.94     91.36 o 
   6   1   1     3390.64     3672.11     68.24 o 
   7   1   1     1550.85     1650.26     41.76 o 
   8   1   1     1589.25     1635.81     79.96 o 
   9   1   1     3328.97     3447.23     73.77 o 
  10   1   1      113.92      130.48     14.74 o 
  11   1   1     1529.15     1536.84     39.42 o 
  12   1   1      169.08      197.28     20.40 o 
  13   1   1      270.49      284.34     27.49 o 
  14   1   1       23.74       26.63     21.69 o 
  15   1   1      573.01      517.50     50.47 o 
  16   1   1      146.01      214.14     55.40 o 
   1   2   1    63711.12    60546.59    798.87 o 
   2   2   1     3627.91     3546.67     58.95 o 
   3   2   1     1611.95     1646.90     41.56 o 
   4   2   1      213.31      238.53     15.61 o 
   5   2   1     5755.45     5605.14     80.54 o 
   6   2   1     1950.69     2001.77     40.29 o 
   7   2   1     9055.89     9027.40    223.90 o 
   8   2   1     5879.41     5954.10    125.85 o 
   9   2   1      717.66      744.65     27.93 o 
  10   2   1     3985.75     4167.31     78.02 o 
  11   2   1     1252.31     1266.98     47.44 o 
  12   2   1     2167.20     2147.13     81.86 o 
  13   2   1      956.42     1004.13     77.77 o 
  14   2   1      560.19      590.18     59.66 o 
  15   2   1       81.84       69.25     24.50 o 
  16   2   1       23.58       11.72     36.22 o 
   0   3   1    16696.22    17602.56    297.63 o 
   1   3   1      876.03      732.31     27.83 o 
   2   3   1     2807.65     3085.30     47.57 o 
   3   3   1     5951.77     6072.82     82.20 o 
   4   3   1     8377.74     8431.64    106.45 o 
   5   3   1     2382.02     2328.85     85.76 o 
   6   3   1    26722.25    26645.04    351.68 o 
   7   3   1      885.47      929.72     42.44 o 
   8   3   1    11193.57    11300.91    181.30 o 
   9   3   1      196.07      196.98     19.66 o 
  10   3   1      357.36      390.78     27.71 o 
  11   3   1       50.88       37.94     21.31 o 
  12   3   1     3186.11     3251.75    157.14 o 
  13   3   1      339.32      345.93     37.90 o 
  14   3   1     2438.75     2443.51     98.55 o 
  15   3   1      496.99      478.92     49.29 o 
  16   3   1      318.96      279.70     40.96 o 
   1   4   1       77.70      162.11     24.76 o 
   2   4   1    11533.72    11958.91    152.13 o 
   3   4   1     3485.01     3435.84     55.72 o 
   4   4   1    24028.10    25032.33    340.19 o 
   5   4   1     8008.06     8025.59     88.14 o 
   6   4   1     2476.03     2659.72     43.58 o 
   7   4   1     4503.92     4537.48     89.21 o 
   8   4   1     7106.73     7092.72    168.13 o 
   9   4   1     1139.66     1175.56     70.85 o 
  10   4   1     7819.02     7955.88    301.50 o 
  11   4   1      454.56      454.12     41.11 o 
  12   4   1     1351.44     1383.72     78.84 o 
  13   4   1     1263.36     1230.76     68.87 o 
  14   4   1      157.73      129.01     32.29 o 
  15   4   1      304.44      325.66     43.52 o 
  16   4   1       29.75       46.20     28.65 o 
   0   5   1      970.87     1116.70     91.62 o 
   1   5   1     1773.30     1731.24     37.37 o 
   2   5   1     3119.37     3147.63     55.30 o 
   3   5   1     3657.07     3408.02     58.74 o 
   4   5   1      446.47      407.89     18.39 o 
   5   5   1      277.82      279.89     26.91 o 
   6   5   1      191.46      190.78     14.71 o 
   7   5   1     3364.01     3339.04     84.58 o 
   8   5   1      714.20      729.59     45.94 o 
   9   5   1     9488.77     9356.64    380.87 o 
  10   5   1       36.41       69.63     30.36 o 
  11   5   1     5018.01     5051.32    544.41 o 
  12   5   1      243.97      302.74     38.33 o 
  13   5   1      350.23      331.44     42.92 o 
  14   5   1       76.81       72.08     30.90 o 
  15   5   1      121.23      162.43     37.77 o 
  16   5   1       17.30       32.54     26.84 o 
   1   6   1        1.42        1.70      7.12 o 
   2   6   1     7219.11     6938.00    103.63 o 
   3   6   1     2794.42     2707.24     53.54 o 
   4   6   1     9780.81     9981.35    139.55 o 
   5   6   1     6162.36     5926.31    101.53 o 
   6   6   1     1769.67     1845.09     44.33 o 
   7   6   1     3669.84     3822.81    112.25 o 
   8   6   1      289.03      292.01     33.90 o 
   9   6   1      167.80      171.66     55.40 o 
  10   6   1     1356.04     1340.98     68.78 o 
  11   6   1      365.66      364.70     40.93 o 
  12   6   1       29.96       60.85     26.55 o 
  13   6   1      621.45      639.42     56.12 o 
  14   6   1      160.75      169.60     37.82 o 
  15   6   1      404.62      447.32     87.36 o 
   0   7   1     7323.67     6863.14    151.03 o 
   1   7   1     1030.00     1075.49     33.83 o 
   2   7   1     4292.23     4261.63     75.90 o 
   3   7   1     1050.16     1108.74     34.58 o 
   4   7   1      507.27      466.69     35.37 o 
   5   7   1     2527.29     2570.27     66.31 o 
   6   7   1     4158.77     4002.97    149.15 o 
   7   7   1     1289.73     1299.39    145.96 o 
   8   7   1     1337.52     1442.10     69.29 o 
   9   7   1      650.69      648.67     50.81 o 
  10   7   1       68.21       55.19     35.69 o 
  11   7   1      746.40      757.17    103.87 o 
  12   7   1      443.29      463.89     49.75 o 
  13   7   1      233.11      193.10     39.12 o 
  14   7   1      263.16      258.01     43.68 o 
   1   8   1    12967.46    12523.81    176.62 o 
   2   8   1      267.95      225.06     19.66 o 
   3   8   1     1767.22     1839.39     70.58 o 
   4   8   1      528.14      506.41     31.46 o 
   5   8   1       88.54       61.93     38.89 o 
   6   8   1       48.28       40.26     21.38 o 
   7   8   1      385.08      381.90     39.15 o 
   8   8   1       72.98       45.95     23.03 o 
   9   8   1       40.80       49.58     26.63 o 
  10   8   1      136.82      165.00     47.41 o 
  11   8   1      139.46      119.50     45.28 o 
  12   8   1       16.05       20.30     25.48 o 
  13   8   1      146.89      168.62     38.53 o 
   0   9   1      550.56      579.19     43.27 o 
   1   9   1      374.17      382.54     25.81 o 
   2   9   1      670.72      705.30     38.30 o 
   3   9   1     3779.23     3691.95     89.97 o 
   4   9   1       54.34       43.68     21.85 o 
   5   9   1     1504.92     1425.00    112.40 o 
   6   9   1      644.64      638.15     49.30 o 
   7   9   1      174.78      189.37     34.63 o 
   8   9   1      346.45      380.32     44.07 o 
   9   9   1        1.05       37.82     25.61 o 
  10   9   1       41.41       67.25     30.11 o 
  11   9   1       75.15       -2.78     22.75 o 
  12   9   1       47.11       49.01     45.81 o 
   1  10   1      981.86      936.57     45.71 o 
   2  10   1     1787.37     1878.73     64.37 o 
   3  10   1      658.63      673.49     49.99 o 
   4  10   1     1794.39     1818.82    133.17 o 
   5  10   1      285.38      272.28     36.71 o 
   6  10   1      459.40      458.70     45.79 o 
   7  10   1       49.42       70.85     28.63 o 
   8  10   1       58.89       78.59     31.09 o 
   9  10   1       12.01       42.45     26.10 o 
  10  10   1      139.38      159.52     38.04 o 
  11  10   1       11.23       -9.59     30.90 o 
   0  11   1      866.11      941.80     84.17 o 
   1  11   1       73.21       56.47     38.35 o 
   2  11   1      446.70      382.19     43.31 o 
   3  11   1       79.35       79.90     27.84 o 
   4  11   1       54.51       48.19     25.98 o 
   5  11   1       29.76       39.30     30.36 o 
   6  11   1       73.59       69.09     29.35 o 
   7  11   1      341.58      341.71     46.22 o 
   8  11   1       93.90      121.87     34.73 o 
   9  11   1      692.65      671.19     85.23 o 
   1  12   1        5.80      -23.44     31.96 o 
   2  12   1       23.96       28.77     34.09 o 
   3  12   1      140.19      126.55     55.40 o 
   4  12   1       36.50       35.84     36.22 o 
   5  12   1      552.89      532.83     54.61 o 
   6  12   1       10.18       53.19     28.90 o 
   0   0   2    17489.38    17929.31    425.09 o 
   2   0   2    16057.98    16195.99    282.12 o 
   4   0   2    16151.86    15738.60    917.83 o 
   6   0   2    12505.33    12170.92    327.07 o 
   8   0   2     4259.29     4542.79    148.09 o 
  10   0   2       53.15       53.89     25.04 o 
  12   0   2     1728.24     1794.29     68.56 o 
  14   0   2      948.61      926.88     85.23 o 
  16   0   2      263.92      252.50     58.60 o 
   1   1   2     9681.83     9961.77    143.26 o 
   2   1   2      931.91      861.32     30.27 o 
   3   1   2     1722.10     1736.46     34.01 o 
   4   1   2     1010.85     1043.92     25.90 o 
   5   1   2     4239.23     4308.40     80.11 o 
   6   1   2     3912.05     4026.98     72.81 o 
   7   1   2     1959.71     1918.46     45.27 o 
   8   1   2     6796.60     6869.38    199.59 o 
   9   1   2      266.04      270.90     19.62 o 
  10   1   2     4218.77     4309.58     88.07 o 
  11   1   2       81.20       61.54     18.93 o 
  12   1   2     1689.94     1745.77     58.19 o 
  13   1   2      708.73      767.16     43.93 o 
  14   1   2      600.90      507.20     49.70 o 
  15   1   2      190.30      196.82     37.58 o 
  16   1   2       54.80       64.42     32.01 o 
   0   2   2    14359.71    13936.26    346.25 o 
   1   2   2     5219.33     5521.67     85.02 o 
   2   2   2     5868.09     6021.49    118.04 o 
   3   2   2     6258.74     6678.40    192.30 o 
   4   2   2     1747.68     1861.07     50.81 o 
   5   2   2     1310.97     1345.81     43.27 o 
   6   2   2     1438.08     1489.76     37.45 o 
   7   2   2     1010.95     1042.02     31.52 o 
   8   2   2      215.60      240.11     18.36 o 
   9   2   2     5553.17     5941.28    150.55 o 
  10   2   2       24.94        6.12     11.70 o 
  11   2   2     1720.19     1745.02     56.75 o 
  12   2   2      199.65      206.42     24.92 o 
  13   2   2      212.18      207.10     35.69 o 
  14   2   2      390.90      380.85     41.25 o 
  15   2   2        6.85       23.44     36.22 o 
  16   2   2      195.34      238.55     44.03 o 
  17   2   2      112.70      117.29     55.93 o 
   1   3   2      746.14      751.22     18.93 o 
   2   3   2     5929.81     5892.73     96.17 o 
   3   3   2     3399.73     3500.43     64.82 o 
   4   3   2     4538.77     4632.39    172.54 o 
   5   3   2     4297.52     4621.99     84.47 o 
   6   3   2     4219.54     4363.38     73.35 o 
   7   3   2      778.57      752.67     28.60 o 
   8   3   2     1225.10     1293.37     52.74 o 
   9   3   2      885.45      953.59     55.98 o 
  10   3   2      286.85      315.01     25.60 o 
  11   3   2      365.81      390.37     29.22 o 
  12   3   2      511.35      506.60     44.73 o 
  13   3   2      519.37      468.58     44.03 o 
  14   3   2      836.29      933.67     60.05 o 
  15   3   2      134.89      141.35     31.74 o 
  16   3   2      360.54      376.08     70.32 o 
   0   4   2     9370.71     9719.18    180.08 o 
   1   4   2      575.18      562.83     22.39 o 
   2   4   2    16320.96    16355.56    201.92 o 
   3   4   2     3855.67     3918.61     94.42 o 
   4   4   2      830.21      814.25     23.27 o 
   5   4   2     3504.68     3528.29     59.01 o 
   6   4   2     1377.04     1483.88     43.10 o 
   7   4   2     1725.11     1753.36     49.20 o 
   8   4   2      216.31      231.51     20.55 o 
   9   4   2      636.81      649.19     33.08 o 
  10   4   2      890.99      908.38     53.77 o 
  11   4   2      241.67      262.86     34.09 o 
  12   4   2       45.95       51.31     26.63 o 
  13   4   2      251.27      276.90     37.63 o 
  14   4   2       20.09       10.93     22.46 o 
  15   4   2      229.60      210.64     37.28 o 
  16   4   2       92.57      115.74     35.19 o 
   1   5   2    12838.93    12522.22    162.98 o 
   2   5   2     1001.02      965.78     27.42 o 
   3   5   2     3651.15     3954.81     86.58 o 
   4   5   2      549.10      576.16     21.67 o 
   5   5   2      287.88      280.63     20.02 o 
   6   5   2     1865.47     1914.42     66.53 o 
   7   5   2      607.73      601.22     29.61 o 
   8   5   2      746.11      746.05     57.82 o 
   9   5   2     1336.93     1295.33     64.02 o 
  10   5   2       64.17       69.11     23.21 o 
  11   5   2      211.09      254.67     81.50 o 
  12   5   2      202.51      227.92     34.88 o 
  13   5   2      255.84      284.19    122.52 o 
  14   5   2      253.10      220.55     52.74 o 
  15   5   2       36.02       25.92     26.01 o 
   0   6   2      118.13       62.23     15.43 o 
   1   6   2      807.12      753.55     26.55 o 
   2   6   2      339.17      315.54     19.74 o 
   3   6   2     4651.16     4660.72     77.56 o 
   4   6   2      255.92      255.17     16.92 o 
   5   6   2     4051.62     4169.13     87.97 o 
   6   6   2     1078.84     1152.09     42.15 o 
   7   6   2      909.41      884.27     51.23 o 
   8   6   2      193.66      171.79     28.18 o 
   9   6   2      109.57      111.39     26.74 o 
  10   6   2      298.98      305.03     37.90 o 
  11   6   2      417.62      397.09     53.80 o 
  12   6   2      249.14      232.73     54.87 o 
  13   6   2      370.13      335.90     45.46 o 
  14   6   2       96.10       71.36     66.59 o 
  15   6   2      213.11      286.47     45.13 o 
   1   7   2     3837.12     3562.95     67.33 o 
   2   7   2      599.94      626.35     26.05 o 
   3   7   2     2372.87     2409.17     53.22 o 
   4   7   2      689.01      709.90     33.93 o 
   5   7   2      698.41      705.12     34.24 o 
   6   7   2       15.30       34.09     18.65 o 
   7   7   2      594.49      648.31     46.33 o 
   8   7   2      283.80      331.20     84.17 o 
   9   7   2      109.46      121.87     28.65 o 
  10   7   2      227.94      229.81     41.55 o 
  11   7   2       52.81       99.19     29.35 o 
  12   7   2      118.54      139.03     34.27 o 
  13   7   2       29.85       80.92     32.37 o 
  14   7   2        5.09       15.86     25.17 o 
   0   8   2       71.43       77.70     20.71 o 
   1   8   2      404.34      466.84     25.20 o 
   2   8   2      473.79      484.90     26.02 o 
   3   8   2      417.72      413.88     33.83 o 
   4   8   2      217.65      169.82     21.71 o 
   5   8   2      276.97      227.46     30.78 o 
   6   8   2      272.29      284.64     49.01 o 
   7   8   2     1267.66     1223.38     65.16 o 
   8   8   2      234.35      213.59     33.50 o 
   9   8   2     1643.58     1806.24     84.36 o 
  10   8   2        4.52       27.63     24.47 o 
  11   8   2     1307.81     1301.02    144.89 o 
  12   8   2       58.84       76.12     43.15 o 
  13   8   2      283.72      376.39     50.81 o 
   1   9   2      313.04      318.97     24.36 o 
   2   9   2      351.44      300.18     23.20 o 
   3   9   2      626.20      563.41     42.86 o 
   4   9   2      114.15       81.14     30.36 o 
   5   9   2     1314.43     1322.72     74.58 o 
   6   9   2       23.36       29.44     45.28 o 
   7   9   2      751.66      786.69     67.12 o 
   8   9   2      107.02      169.48     42.62 o 
   9   9   2       72.35       90.60     45.81 o 
  10   9   2       92.10       85.92     31.40 o 
  11   9   2       63.61       35.68     30.93 o 
  12   9   2       27.92       -8.52     37.29 o 
   0  10   2       25.89       43.20     42.62 o 
   1  10   2       38.22       42.36     15.96 o 
   2  10   2      122.60      133.97     27.75 o 
   3  10   2       76.29       82.86     25.32 o 
   4  10   2      308.43      264.29     36.71 o 
   5  10   2      116.76      140.68     31.96 o 
   6  10   2      398.73      440.39     58.60 o 
   7  10   2      435.46      472.23     77.77 o 
   8  10   2      114.25      103.16     32.71 o 
   9  10   2      660.21      760.60    126.78 o 
  10  10   2       20.18       37.82     30.78 o 
  11  10   2      270.19      256.76     64.99 o 
   1  11   2      930.66      933.16    126.78 o 
   2  11   2       26.17       35.20     25.59 o 
   3  11   2      366.09      385.24     42.94 o 
   4  11   2        2.41       -5.80     21.76 o 
   5  11   2      274.83      250.57     46.34 o 
   6  11   2       68.10       55.11     25.98 o 
   7  11   2       23.49       -9.26     24.07 o 
   8  11   2      155.28      177.13     38.07 o 
   9  11   2       29.52       14.92     37.29 o 
   2  12   2       86.91       78.84     42.62 o 
   3  12   2      247.16      266.27     41.25 o 
   4  12   2      142.17      133.64     35.95 o 
   5  12   2      232.00      242.88     39.54 o 
   6  12   2      110.79       24.12     49.54 o 
   2   0   3   113161.76    89545.34   2238.37 o 
   4   0   3    17258.16    16701.52    295.28 o 
   6   0   3     1357.14     1497.72     47.77 o 
   8   0   3    29074.19    27950.34    493.35 o 
  10   0   3    30452.09    29682.82    524.52 o 
  12   0   3     4717.79     4772.91    190.70 o 
  14   0   3       37.96       28.77     34.09 o 
  16   0   3      405.02      404.85     69.25 o 
   0   1   3     4656.76     5199.31    185.91 o 
   1   1   3     4528.01     4613.70     60.58 o 
   2   1   3     1996.37     2140.80    102.28 o 
   3   1   3    57713.53    54193.56    949.02 o 
   4   1   3    11666.86    11410.83    212.83 o 
   5   1   3    22673.68    22684.01    399.54 o 
   6   1   3    31139.22    30145.45    423.01 o 
   7   1   3     1665.91     1616.25     41.43 o 
   8   1   3     8876.61     8671.91    142.02 o 
   9   1   3    14007.68    13854.67    216.05 o 
  10   1   3       58.71       81.53     19.54 o 
  11   1   3     5970.30     5852.63    143.26 o 
  12   1   3     3551.66     3648.81     90.20 o 
  13   1   3      264.73      254.91     36.89 o 
  14   1   3     2362.40     2245.63     76.85 o 
  15   1   3      368.67      368.83     47.04 o 
  16   1   3      272.94      189.67     39.09 o 
  17   1   3      774.89      735.11     95.88 o 
   1   2   3    66291.46    63313.77   1342.64 o 
   2   2   3     8066.55     7867.40    118.34 o 
   3   2   3       70.25       78.98     18.11 o 
   4   2   3     9674.56     9725.33    186.44 o 
   5   2   3    41322.46    40081.65    762.16 o 
   6   2   3     6017.73     6121.79    190.82 o 
   7   2   3    34652.38    34067.74    477.87 o 
   8   2   3      957.79     1016.23     32.44 o 
   9   2   3     3438.47     3395.41     94.88 o 
  10   2   3       49.33       69.19     17.60 o 
  11   2   3     2826.91     2997.57    116.36 o 
  12   2   3      591.20      602.60     36.87 o 
  13   2   3     6022.48     6173.97    161.19 o 
  14   2   3     1213.47     1321.52     79.37 o 
  15   2   3      991.57      922.39     66.64 o 
  16   2   3      338.43      321.62     47.44 o 
   0   3   3   105844.86   101049.12   3899.30 o 
   1   3   3     4117.80     4028.68     59.38 o 
   2   3   3    38103.99    37568.32    659.73 o 
   3   3   3     4970.90     5384.22    110.73 o 
   4   3   3      974.31      936.12     30.29 o 
   5   3   3      661.95      748.39     28.30 o 
   6   3   3    15060.26    14953.58    515.56 o 
   7   3   3     2053.43     2220.68     61.12 o 
   8   3   3     4620.33     4586.65    161.42 o 
   9   3   3     7705.21     7932.53    175.21 o 
  10   3   3      158.39      161.38     20.79 o 
  11   3   3     2084.26     2099.84     64.74 o 
  12   3   3     1717.75     1735.58     76.60 o 
  13   3   3      146.12      127.50     28.90 o 
  14   3   3      778.65      871.20     66.59 o 
  15   3   3        1.45       33.06     24.41 o 
  16   3   3       88.78       79.89     33.80 o 
   1   4   3    29455.16    29211.81    345.65 o 
   2   4   3    22177.96    21747.99    263.40 o 
   3   4   3     5470.50     5718.84    107.49 o 
   4   4   3    33921.66    32918.18    387.86 o 
   5   4   3     1365.25     1318.95     35.21 o 
   6   4   3     4768.32     4946.46     95.28 o 
   7   4   3     4746.61     4802.59     96.26 o 
   8   4   3     1173.20     1125.45     41.33 o 
   9   4   3      617.19      670.23     34.43 o 
  10   4   3     3585.92     3676.03    124.91 o 
  11   4   3      393.32      377.65     39.59 o 
  12   4   3        0.37       33.23     21.99 o 
  13   4   3      235.94      267.76     47.94 o 
  14   4   3     1360.29     1429.43    121.45 o 
  15   4   3       15.51       14.56     23.29 o 
  16   4   3     1255.24     1385.34     82.80 o 
   0   5   3     5715.82     5715.21    194.43 o 
   1   5   3    12349.57    12217.50    221.59 o 
   2   5   3     3310.16     3228.77     68.28 o 
   3   5   3    46682.00    45267.87    789.02 o 
   4   5   3      145.95      171.64     13.41 o 
   5   5   3    22000.81    22166.59    324.76 o 
   6   5   3       38.42       38.45     12.36 o 
   7   5   3      377.90      440.46     27.24 o 
   8   5   3      141.41      155.45     19.04 o 
   9   5   3     3409.92     3642.37     87.07 o 
  10   5   3       85.35      139.30     79.37 o 
  11   5   3     1123.81     1105.07    101.21 o 
  12   5   3       70.98       96.35     27.75 o 
  13   5   3      191.34      284.87     41.41 o 
  14   5   3       37.77       59.15     28.18 o 
  15   5   3     1067.00     1160.98     76.30 o 
   1   6   3    23509.40    22873.80    497.15 o 
   2   6   3     6335.05     6033.70    126.10 o 
   3   6   3     3901.13     4000.30     77.66 o 
   4   6   3     6348.06     6642.49    122.55 o 
   5   6   3     1610.14     1634.28     50.79 o 
   6   6   3       34.79       31.31     14.12 o 
   7   6   3     2968.20     2973.14     75.17 o 
   8   6   3     2783.75     2855.68    100.15 o 
   9   6   3      392.72      439.68     41.56 o 
  10   6   3     3108.33     3087.98    110.36 o 
  11   6   3      232.84      275.30     61.26 o 
  12   6   3      695.69      837.76    145.42 o 
  13   6   3      541.49      549.61     70.32 o 
  14   6   3       16.03       17.85     23.55 o 
  15   6   3       13.83       12.52     27.39 o 
   0   7   3    10355.57     9652.85    197.03 o 
   1   7   3      201.19      215.26     19.99 o 
   2   7   3     3609.13     3643.59    106.26 o 
   3   7   3        2.77       -1.76     11.82 o 
   4   7   3     1526.79     1706.02    191.43 o 
   5   7   3      332.46      306.25     31.50 o 
   6   7   3     8224.82     8076.70    166.23 o 
   7   7   3     1370.12     1351.41     83.63 o 
   8   7   3     3238.63     3380.30    197.10 o 
   9   7   3     1592.19     1698.72     79.47 o 
  10   7   3      108.51      117.76     30.86 o 
  11   7   3     1431.08     1506.29     80.16 o 
  12   7   3     1325.97     1436.82    112.93 o 
  13   7   3      479.73      588.69     57.60 o 
  14   7   3      561.96      673.78     63.63 o 
   1   8   3     1873.87     1936.17     50.90 o 
   2   8   3     2949.82     2823.07     72.72 o 
   3   8   3      852.58      744.54     37.34 o 
   4   8   3     1083.46     1097.38     44.80 o 
   5   8   3     6081.35     6119.94    225.33 o 
   6   8   3        0.43       48.22     21.46 o 
   7   8   3     6414.46     6478.73    170.35 o 
   8   8   3      406.14      368.19     41.81 o 
   9   8   3      715.99      778.82     56.87 o 
  10   8   3      366.11      421.66    102.28 o 
  11   8   3      369.91      406.04     48.38 o 
  12   8   3       21.58       68.72     30.13 o 
  13   8   3     1042.20     1111.19    111.87 o 
   0   9   3     1442.50     1518.89     65.89 o 
   1   9   3      272.56      291.16     30.69 o 
   2   9   3       55.03       46.15     17.25 o 
   3   9   3     2911.45     2810.48     76.39 o 
   4   9   3      344.08      359.57     39.09 o 
   5   9   3      490.19      433.96     42.52 o 
   6   9   3      412.32      433.01     44.03 o 
   7   9   3     1114.65     1135.10     66.24 o 
   8   9   3      177.89      181.13     35.69 o 
   9   9   3     3342.91     3400.99    226.93 o 
  10   9   3       14.89        5.57     25.59 o 
  11   9   3     1914.42     2101.06    101.32 o 
  12   9   3      153.67      200.29     59.66 o 
   1  10   3      174.20      207.05     26.83 o 
   2  10   3     1117.04     1229.14     63.63 o 
   3  10   3      643.10      703.18     59.13 o 
   4  10   3     1414.20     1410.72     71.80 o 
   5  10   3      722.69      612.44     50.81 o 
   6  10   3        6.55      -25.67     20.46 o 
   7  10   3      217.19      218.95     40.48 o 
   8  10   3      976.92     1060.99    160.34 o 
   9  10   3        0.06        1.13     31.96 o 
  10  10   3     1054.76     1299.29     81.86 o 
   0  11   3      353.72      280.20     57.53 o 
   1  11   3      282.09      369.69     61.79 o 
   2  11   3        0.40       26.32     25.09 o 
   3  11   3     1240.41     1417.52    132.64 o 
   4  11   3      447.71      396.17     50.61 o 
   5  11   3      844.20      874.28     62.94 o 
   6  11   3      762.28      671.39     76.71 o 
   7  11   3      149.00      100.17     50.61 o 
   8  11   3      291.58      276.18     49.01 o 
   2  12   3       82.86      134.24     50.07 o 
   3  12   3      323.77      378.19     91.62 o 
   4  12   3       63.44       96.51     49.01 o 
   5  12   3      130.18      123.45     78.84 o 
   6  12   3      131.44      106.62     63.39 o 
   0   0   4    39808.26    39296.61    898.12 o 
   2   0   4     2705.33     2709.65     62.31 o 
   4   0   4    10283.23     9852.94    177.88 o 
   6   0   4    59054.82    56464.59    954.58 o 
   8   0   4    16206.75    16078.87    305.03 o 
  10   0   4      624.04      679.14     39.88 o 
  12   0   4     5394.64     5765.85    219.47 o 
  14   0   4     4575.92     4420.27    196.03 o 
  16   0   4      185.66      192.83     56.47 o 
   1   1   4    57510.71    57215.52    721.89 o 
   2   1   4    22998.91    22843.61    433.03 o 
   3   1   4      663.94      700.72     18.73 o 
   4   1   4     4323.66     4681.27     84.63 o 
   5   1   4    25384.25    25836.31    335.15 o 
   6   1   4     3822.43     3953.21     66.14 o 
   7   1   4    19694.69    19721.12    343.07 o 
   8   1   4    12943.78    12742.44    200.18 o 
   9   1   4     1740.14     1689.99     42.47 o 
  10   1   4    11012.85    11199.64    211.86 o 
  11   1   4     1831.54     1861.44     59.24 o 
  12   1   4     2320.54     2229.58     68.17 o 
  13   1   4     3973.45     4154.76    129.95 o 
  14   1   4       79.68       67.60     42.62 o 
  15   1   4      518.35      485.67     41.47 o 
  16   1   4       31.53       31.74     26.55 o 
   0   2   4    23566.83    23235.00    396.99 o 
   1   2   4    12434.02    12958.29    164.58 o 
   2   2   4     7607.05     7475.05    172.44 o 
   3   2   4    44745.50    44132.53    602.26 o 
   4   2   4      666.98      701.90     19.37 o 
   5   2   4    16664.22    16729.94    242.04 o 
   6   2   4      229.65      261.77     18.66 o 
   7   2   4     2181.86     2187.07     49.15 o 
   8   2   4      311.01      353.13     35.16 o 
   9   2   4    19185.42    19316.09    359.35 o 
  10   2   4        3.16       16.54     14.98 o 
  11   2   4     7851.10     7897.55    274.87 o 
  12   2   4       67.00       66.14     21.84 o 
  13   2   4      249.13      237.70     29.37 o 
  14   2   4        2.58       -1.12     23.72 o 
  15   2   4      284.99      353.53     71.91 o 
  16   2   4      179.83      168.25     40.43 o 
   1   3   4      259.01      312.86     28.06 o 
   2   3   4    32514.45    31879.48    446.70 o 
   3   3   4     3651.33     3618.24     70.67 o 
   4   3   4    37642.05    37383.18    898.12 o 
   5   3   4     4472.70     4650.50    164.60 o 
   6   3   4     7860.04     8033.23    168.27 o 
   7   3   4     5366.77     5599.82    193.90 o 
   8   3   4     1745.40     1810.62     54.11 o 
   9   3   4      244.15      247.26     23.50 o 
  10   3   4     3060.97     3139.13     93.04 o 
  11   3   4      109.12      105.48     19.76 o 
  12   3   4       12.55       13.69     15.49 o 
  13   3   4     1118.80     1097.55     64.61 o 
  14   3   4     1921.24     1968.88     89.05 o 
  15   3   4      160.05      131.87     38.75 o 
  16   3   4     1428.46     1418.63     87.47 o 
   0   4   4    44314.93    46454.66    761.16 o 
   1   4   4     5154.31     5246.77     77.85 o 
   2   4   4    21974.65    22005.32    266.83 o 
   3   4   4    20984.21    21711.53    361.32 o 
   4   4   4      505.22      506.53     24.92 o 
   5   4   4    10494.33    10736.46    302.23 o 
   6   4   4     8418.90     8782.63    150.23 o 
   7   4   4      763.78      802.19     34.83 o 
   8   4   4     1511.74     1593.38     51.11 o 
   9   4   4      223.20      264.49     24.23 o 
  10   4   4      404.39      420.10     30.93 o 
  11   4   4      327.66      311.91     29.52 o 
  12   4   4     1211.00     1235.58     69.62 o 
  13   4   4      196.48      180.36     50.61 o 
  14   4   4      280.04      280.75     40.80 o 
  15   4   4      546.99      646.55    122.52 o 
  16   4   4       63.19      125.72     58.60 o 
   1   5   4    51114.20    50783.14    595.11 o 
   2   5   4      169.83      160.24     13.08 o 
   3   5   4     4211.10     4149.15     68.90 o 
   4   5   4       44.18       59.65     13.11 o 
   5   5   4     4037.46     3917.46    133.33 o 
   6   5   4     1289.12     1366.48     45.64 o 
   7   5   4    13217.31    13341.78    217.66 o 
   8   5   4      623.76      653.32     34.39 o 
   9   5   4      484.14      585.85     35.36 o 
  10   5   4      121.06      201.96     72.98 o 
  11   5   4      553.80      631.79     84.17 o 
  12   5   4      327.65      301.32     52.20 o 
  13   5   4     1335.30     1352.02    162.47 o 
  14   5   4      209.59      203.51     38.35 o 
  15   5   4       43.28       44.08     28.41 o 
   0   6   4     7871.13     8011.54    258.89 o 
   1   6   4     3138.02     3114.74     59.20 o 
   2   6   4     1584.32     1664.31     40.55 o 
   3   6   4    12995.58    12803.91    346.50 o 
   4   6   4     1796.97     1916.39     69.11 o 
   5   6   4     7179.17     7573.42    139.52 o 
   6   6   4     6077.13     6264.86    122.99 o 
   7   6   4      402.71      419.08     29.35 o 
   8   6   4     3602.00     3641.88     88.96 o 
   9   6   4       66.42       56.68     22.14 o 
  10   6   4      101.74       56.17     24.41 o 
  11   6   4       18.52      -14.21     19.70 o 
  12   6   4     1547.34     1509.61    175.79 o 
  13   6   4      364.23      364.38     66.59 o 
  14   6   4      608.59      627.01     60.25 o 
   1   7   4      673.16      671.04     27.46 o 
   2   7   4     6848.68     6807.41    233.88 o 
   3   7   4     1558.06     1564.52     50.87 o 
   4   7   4     6471.91     6424.65    125.42 o 
   5   7   4     2516.20     2626.58     71.36 o 
   6   7   4        8.02       16.68     21.43 o 
   7   7   4     2271.41     2420.49     75.82 o 
   8   7   4     2254.84     2241.58    182.18 o 
   9   7   4      343.39      375.16     42.17 o 
  10   7   4     2711.35     2847.08    217.87 o 
  11   7   4       32.13       15.88     24.83 o 
  12   7   4      269.74      338.04     64.46 o 
  13   7   4      206.82      223.91     41.56 o 
  14   7   4      111.09      151.28     59.66 o 
   0   8   4      763.04      705.73     42.92 o 
   1   8   4     1114.21     1172.95     45.22 o 
   2   8   4      114.16      113.73     19.45 o 
   3   8   4     4007.00     4057.46    110.12 o 
   4   8   4       93.35      130.84     22.90 o 
   5   8   4      766.75      818.49     41.26 o 
   6   8   4      895.47      737.72     84.17 o 
   7   8   4     1548.53     1590.83     76.74 o 
   8   8   4      246.78      321.43     61.26 o 
   9   8   4     4675.87     4859.35    163.00 o 
  10   8   4       29.77        0.04     21.69 o 
  11   8   4     3043.05     3279.35    126.94 o 
  12   8   4       35.90      -17.31     39.42 o 
  13   8   4      412.87      403.78     76.71 o 
   1   9   4      684.56      686.78     37.88 o 
   2   9   4      450.82      513.57     33.35 o 
   3   9   4      659.28      612.94     43.61 o 
   4   9   4      789.21      838.02     43.64 o 
   5   9   4     3302.34     3172.91    229.59 o 
   6   9   4       39.19       39.81     23.21 o 
   7   9   4     2628.99     2554.05    101.02 o 
   8   9   4      442.02      419.76     66.05 o 
   9   9   4      206.57      267.56     41.68 o 
  10   9   4      460.32      442.13     50.46 o 
  11   9   4      302.54      327.10     48.05 o 
  12   9   4      116.22       64.99     44.75 o 
   0  10   4     2442.99     2339.58    129.98 o 
   1  10   4       42.62       48.37     25.23 o 
   2  10   4      225.37      249.81     37.29 o 
   3  10   4      195.57      268.90     35.64 o 
   4  10   4      660.33      616.31     48.53 o 
   5  10   4      261.48      290.23     40.05 o 
   6  10   4     1526.71     1498.42     77.50 o 
   7  10   4      372.44      437.08     48.82 o 
   8  10   4      492.78      541.14     53.47 o 
   9  10   4      341.13      372.75     49.00 o 
  10  10   4       27.28       85.23     40.48 o 
   1  11   4     2431.50     2338.51    138.50 o 
   2  11   4      166.98       58.60     43.68 o 
   3  11   4      636.31      655.49     54.24 o 
   4  11   4      104.76       96.77     30.34 o 
   5  11   4       44.30       13.32     31.43 o 
   6  11   4       44.41       31.31     27.35 o 
   7  11   4      256.63      220.10     39.74 o 
   8  11   4      438.01      464.51     70.32 o 
   1  12   4      166.77      197.10     55.40 o 
   2  12   4      168.29      231.19     58.60 o 
   3  12   4     1109.21     1206.01    109.73 o 
   4  12   4       54.83       36.54     26.67 o 
   5  12   4      561.97      461.68     52.26 o 
   2   0   5      959.41      989.60     35.16 o 
   4   0   5     2030.18     2014.71     82.03 o 
   6   0   5     3855.07     3754.41     91.75 o 
   8   0   5     4894.36     5211.76    122.56 o 
  10   0   5     2969.31     2920.21    135.30 o 
  12   0   5     1278.65     1405.24     99.08 o 
  14   0   5      571.62      589.16     74.58 o 
  16   0   5       76.81       60.73     47.94 o 
   0   1   5    27658.27    27161.42    465.86 o 
   1   1   5      160.26      151.05     11.00 o 
   2   1   5     6072.90     6104.66     93.35 o 
   3   1   5     3858.32     4286.81     66.86 o 
   4   1   5     3584.00     3742.83     60.90 o 
   5   1   5       98.96       94.98      9.43 o 
   6   1   5     3692.82     3843.15     97.34 o 
   7   1   5       58.77       67.22     13.14 o 
   8   1   5      788.36      833.66     31.22 o 
   9   1   5     1505.51     1496.52     51.06 o 
  10   1   5       39.12       35.25     16.85 o 
  11   1   5      673.86      745.95     38.63 o 
  12   1   5      438.60      408.67     42.56 o 
  13   1   5       46.58       41.01     25.23 o 
  14   1   5      355.93      339.31     43.67 o 
  15   1   5       27.28       42.30     30.34 o 
  16   1   5      113.93       79.49     33.04 o 
   1   2   5     1669.79     1955.46     37.07 o 
   2   2   5     1518.14     1575.97     32.14 o 
   3   2   5     1040.95      972.17     26.71 o 
   4   2   5     4562.38     4606.58     93.96 o 
   5   2   5     1995.19     2040.86     39.89 o 
   6   2   5     3174.30     3223.07     62.80 o 
   7   2   5      511.18      582.69     34.56 o 
   8   2   5     1121.59     1121.36     42.05 o 
   9   2   5      475.55      467.06     30.19 o 
  10   2   5     1333.17     1285.41     83.63 o 
  11   2   5       66.95       84.81     19.70 o 
  12   2   5      673.70      735.22     40.67 o 
  13   2   5      538.00      484.92     72.45 o 
  14   2   5      725.36      691.37     47.29 o 
  15   2   5      132.63      115.79     35.64 o 
  16   2   5      248.08      321.88     48.59 o 
   0   3   5     8092.22     8877.72    144.67 o 
   1   3   5      396.17      391.53     12.97 o 
   2   3   5     7426.30     7737.20    123.68 o 
   3   3   5      528.74      510.36     25.87 o 
   4   3   5     1750.89     1783.75     74.04 o 
   5   3   5      436.66      525.02     82.57 o 
   6   3   5      307.44      333.72     38.35 o 
   7   3   5     1341.54     1345.73     54.99 o 
   8   3   5      233.67      215.05     30.90 o 
   9   3   5     1243.12     1263.72     71.38 o 
  10   3   5      915.24      937.42     43.03 o 
  11   3   5       57.21       59.89     18.63 o 
  12   3   5       55.81       40.06     18.53 o 
  13   3   5      221.44      249.10     26.30 o 
  14   3   5      101.25       58.04     30.45 o 
  15   3   5      141.47      119.98     36.48 o 
  16   3   5      169.35      187.07     43.21 o 
   1   4   5     8133.21     8574.25    128.38 o 
   2   4   5      688.84      703.28     18.97 o 
   3   4   5     1596.78     1560.99     44.91 o 
   4   4   5      734.58      795.56     31.62 o 
   5   4   5      104.06       88.87     14.19 o 
   6   4   5      340.70      338.57     24.33 o 
   7   4   5       99.82       80.68     17.01 o 
   8   4   5     3822.01     3783.97     88.36 o 
   9   4   5      315.05      294.55     27.06 o 
  10   4   5       72.49      112.41     21.48 o 
  11   4   5        0.09      -17.41     13.35 o 
  12   4   5      609.00      658.87     52.91 o 
  13   4   5       55.36       61.78     24.63 o 
  14   4   5      381.63      434.39     55.93 o 
  15   4   5       36.29       16.06     30.72 o 
   0   5   5      451.94      526.64     31.96 o 
   1   5   5      114.28      126.28     12.09 o 
   2   5   5      814.68      831.68     25.89 o 
   3   5   5     3210.76     3329.40    117.75 o 
   4   5   5     1067.72     1082.11     39.30 o 
   5   5   5     4029.05     4213.47     90.88 o 
   6   5   5      876.07      916.11     38.81 o 
   7   5   5      519.07      546.47     31.65 o 
   8   5   5      740.34      779.99     39.08 o 
   9   5   5       45.42       60.35     30.36 o 
  10   5   5       59.81       53.22     18.45 o 
  11   5   5      393.96      372.88     43.27 o 
  12   5   5      214.23      259.08     45.28 o 
  13   5   5      303.06      326.88     44.59 o 
  14   5   5      157.11      186.43     38.07 o 
  15   5   5      193.29      249.77     44.03 o 
   1   6   5     2132.34     2098.73     46.53 o 
   2   6   5      502.41      546.23     29.44 o 
   3   6   5     1227.36     1201.03     43.04 o 
   4   6   5      331.13      339.86     47.94 o 
   5   6   5     1116.65     1240.47     46.26 o 
   6   6   5      488.30      518.56     39.49 o 
   7   6   5      428.33      469.95     32.50 o 
   8   6   5      390.16      406.01     31.59 o 
   9   6   5       38.57       44.30     28.77 o 
  10   6   5      638.46      658.01     63.39 o 
  11   6   5      208.31      237.75     38.40 o 
  12   6   5      132.06      111.73     33.50 o 
  13   6   5       37.63       72.21     30.78 o 
  14   6   5        9.30        0.42     25.92 o 
   0   7   5      418.89      455.46     33.01 o 
   1   7   5      335.14      332.87     25.17 o 
   2   7   5       26.96       36.22     15.25 o 
   3   7   5      189.42      210.48     28.52 o 
   4   7   5       77.84       99.54     18.69 o 
   5   7   5       37.67       39.40     16.98 o 
   6   7   5      305.37      438.81     74.80 o 
   7   7   5     1903.40     1969.64     65.47 o 
   8   7   5       75.06       47.89     22.21 o 
   9   7   5     1625.24     1747.14     83.12 o 
  10   7   5       99.27      123.64     32.39 o 
  11   7   5     1062.27     1060.53     70.36 o 
  12   7   5       71.92       72.57     29.41 o 
  13   7   5      378.77      401.88     51.40 o 
   1   8   5      393.67      396.97     29.60 o 
   2   8   5       10.62       -3.28     14.23 o 
   3   8   5      999.97     1149.23     47.39 o 
   4   8   5      159.35      149.67     30.26 o 
   5   8   5     1164.78     1147.29     49.83 o 
   6   8   5      113.74      124.73     25.88 o 
   7   8   5     1144.74     1149.88    140.63 o 
   8   8   5       68.53       91.09     27.87 o 
   9   8   5      107.60      100.84     30.02 o 
  10   8   5      112.18      145.99     33.52 o 
  11   8   5       78.08      140.46     34.88 o 
  12   8   5       46.17       78.92     31.26 o 
   0   9   5      329.39      224.80     49.01 o 
   1   9   5      204.78      186.42     24.77 o 
   2   9   5       39.26       49.10     18.27 o 
   3   9   5       56.84       98.92     21.52 o 
   4   9   5      282.06      239.86     28.06 o 
   5   9   5      522.19      627.22     50.51 o 
   6   9   5      434.51      384.89     47.94 o 
   7   9   5      555.16      608.88     52.67 o 
   8   9   5       71.38       45.08     25.85 o 
   9   9   5      510.30      485.20    152.88 o 
  10   9   5       29.12       91.08     30.64 o 
  11   9   5      428.79      429.39     52.72 o 
   1  10   5     1025.76      922.86     96.95 o 
   2  10   5       80.68       99.89     29.75 o 
   3  10   5      547.20      531.40     38.44 o 
   4  10   5      115.23       80.13     27.57 o 
   5  10   5       36.61       39.28     25.79 o 
   6  10   5       63.92       36.47     27.12 o 
   7  10   5       17.12       14.38     46.34 o 
   8  10   5      125.84      125.44     34.88 o 
   9  10   5       17.14       17.40     24.83 o 
  10  10   5      145.02      137.43     54.33 o 
   0  11   5      585.72      589.16     76.71 o 
   1  11   5      127.13      146.82     36.48 o 
   2  11   5      431.78      430.41     70.32 o 
   3  11   5      547.44      452.79     74.58 o 
   4  11   5       50.45       56.01     28.13 o 
   5  11   5      381.84      340.29     60.73 o 
   6  11   5       21.16       14.90     24.83 o 
   7  11   5       82.23      109.02     36.14 o 
   8  11   5        5.09      -11.72     31.96 o 
   1  12   5      389.16      331.33     67.12 o 
   2  12   5      246.07      237.58     63.92 o 
   3  12   5       71.66       79.90     51.14 o 
   4  12   5      199.83      103.34     51.14 o 
   5  12   5       33.87       -6.30     25.33 o 
   0   0   6    66822.93    63606.49   1565.05 o 
   2   0   6    39697.93    38335.13    661.60 o 
   4   0   6      857.41      930.32     39.29 o 
   6   0   6     9569.86     9215.68    273.27 o 
   8   0   6     6276.88     6181.38    141.80 o 
  10   0   6      127.61      125.72     38.35 o 
  12   0   6     1476.22     1603.40    110.80 o 
  14   0   6      286.07      245.04     56.47 o 
  16   0   6        8.22        0.00     38.35 o 
   1   1   6    22526.26    21799.29    268.05 o 
   2   1   6    11576.37    11357.62    265.83 o 
   3   1   6      353.80      352.12     27.22 o 
   4   1   6    22314.50    22388.06    289.87 o 
   5   1   6     5277.15     5184.19     93.28 o 
   6   1   6     7654.02     7650.88    123.63 o 
   7   1   6     5091.06     5051.97     89.04 o 
   8   1   6      152.42      154.10     18.73 o 
   9   1   6      754.36      783.34     37.14 o 
  10   1   6      196.21      208.55     23.36 o 
  11   1   6      515.10      549.26     46.54 o 
  12   1   6       30.66       52.80     33.03 o 
  13   1   6      762.07      798.12     59.13 o 
  14   1   6      945.37      995.49     67.79 o 
  15   1   6      104.86      124.13     36.53 o 
  16   1   6      668.70      703.08     63.65 o 
   0   2   6     2304.89     2514.30     87.36 o 
   1   2   6     4689.91     4715.52     87.04 o 
   2   2   6     1534.95     1567.10     47.52 o 
   3   2   6    22630.67    21127.10    399.20 o 
   4   2   6     2871.13     2802.50     51.18 o 
   5   2   6    10050.75     9879.76    135.69 o 
   6   2   6     2830.86     2677.44    116.55 o 
   7   2   6      175.66      185.07     25.18 o 
   8   2   6     1365.50     1284.33     55.12 o 
   9   2   6     3329.57     3361.39     83.14 o 
  10   2   6      152.19      153.94     21.55 o 
  11   2   6      975.40     1010.51     46.69 o 
  12   2   6      682.58      674.10     53.77 o 
  13   2   6      141.27      155.73     42.62 o 
  14   2   6      413.39      408.46     48.48 o 
  15   2   6     1004.12     1028.55     58.75 o 
  16   2   6      270.54      175.71     55.93 o 
   1   3   6    15722.45    15971.83    240.42 o 
   2   3   6    16594.19    17029.18    507.30 o 
   3   3   6     1421.10     1464.39     48.29 o 
   4   3   6    12999.77    13007.48    312.44 o 
   5   3   6      493.16      522.65     27.67 o 
   6   3   6      334.93      371.49     35.16 o 
   7   3   6      376.69      411.31     33.15 o 
   8   3   6     8033.80     8212.36    266.88 o 
   9   3   6      729.58      761.16     39.30 o 
  10   3   6     7198.06     7278.39    344.71 o 
  11   3   6      392.18      427.93     33.66 o 
  12   3   6     2762.25     2802.41     73.43 o 
  13   3   6       14.58       33.28     16.70 o 
  14   3   6      148.04      130.85     37.64 o 
  15   3   6        1.12        0.11     28.24 o 
   0   4   6     4644.64     4740.34     96.79 o 
   1   4   6      195.91      201.72     10.53 o 
   2   4   6     1326.44     1281.10     26.17 o 
   3   4   6      215.63      212.53     18.48 o 
   4   4   6     3698.10     3792.62     81.97 o 
   5   4   6       45.17       88.44     21.84 o 
   6   4   6    13734.94    13896.13    400.44 o 
   7   4   6     1182.30     1182.83     45.81 o 
   8   4   6     7023.95     7421.68    162.16 o 
   9   4   6     3685.28     3716.63     96.04 o 
  10   4   6      436.69      411.53     32.85 o 
  11   4   6     1485.35     1643.89     61.78 o 
  12   4   6     2072.11     2201.59     75.37 o 
  13   4   6      239.77      192.69     36.19 o 
  14   4   6     1103.35     1166.08     60.59 o 
  15   4   6       17.61       -9.37     26.34 o 
   1   5   6     3081.33     3117.72     50.14 o 
   2   5   6      703.16      773.13     44.62 o 
   3   5   6     1445.95     1441.02     46.27 o 
   4   5   6      209.96      274.89     32.40 o 
   5   5   6    10578.40    10475.72    178.97 o 
   6   5   6      666.43      650.68     34.14 o 
   7   5   6     5863.18     6105.36    125.40 o 
   8   5   6     1470.00     1640.64     57.35 o 
   9   5   6     1747.80     1864.96     63.41 o 
  10   5   6      665.61      681.53     42.30 o 
  11   5   6      921.01      966.80     49.83 o 
  12   5   6      241.28      288.49     41.11 o 
  13   5   6     1469.30     1575.76     85.38 o 
  14   5   6       49.00       30.61     25.23 o 
  15   5   6      469.04      500.38     55.67 o 
   0   6   6     5447.26     5649.83    128.94 o 
   1   6   6      329.89      349.95     27.99 o 
   2   6   6     3391.52     3750.10    100.41 o 
   3   6   6     1952.75     2059.19     59.96 o 
   4   6   6      156.87      146.84     20.32 o 
   5   6   6      138.35      171.54     38.93 o 
   6   6   6     2176.97     2287.11     67.59 o 
   7   6   6     2352.28     2239.98     68.55 o 
   8   6   6      654.13      666.38     39.33 o 
   9   6   6     4886.01     5202.05    119.11 o 
  10   6   6       25.02       61.17     25.09 o 
  11   6   6     2626.66     2840.10    158.21 o 
  12   6   6       79.75      104.00     30.72 o 
  13   6   6      275.44      242.04     42.94 o 
  14   6   6      120.94      167.26     41.40 o 
   1   7   6     2687.48     2826.56     72.14 o 
   2   7   6     6125.99     6422.67    125.62 o 
   3   7   6     1507.52     1486.60     52.98 o 
   4   7   6     5940.60     5902.79    159.07 o 
   5   7   6     1075.78     1061.48     54.91 o 
   6   7   6     1123.26     1231.29     53.05 o 
   7   7   6      519.55      527.67     36.90 o 
   8   7   6      680.24      730.27     44.03 o 
   9   7   6       39.28       56.59     24.50 o 
  10   7   6     1438.91     1632.17     93.22 o 
  11   7   6      102.35       49.54     66.05 o 
  12   7   6      167.18      175.97     39.54 o 
  13   7   6       76.05       72.27     55.40 o 
   0   8   6     2032.84     2010.38    115.06 o 
   1   8   6      648.57      649.56     45.28 o 
   2   8   6      973.43      994.73     44.90 o 
   3   8   6     3289.80     3575.74    123.97 o 
   4   8   6      653.17      610.53     37.23 o 
   5   8   6     2391.20     2573.23    154.10 o 
   6   8   6      854.72      842.26     78.96 o 
   7   8   6      271.93      241.12     35.02 o 
   8   8   6      305.35      348.13     42.11 o 
   9   8   6       90.63       71.91     27.12 o 
  10   8   6       59.04       88.94     31.20 o 
  11   8   6       54.04       60.04     31.40 o 
  12   8   6      313.56      399.32     72.45 o 
   1   9   6     6181.02     6291.75    209.35 o 
   2   9   6      573.72      633.24     51.83 o 
   3   9   6      980.75     1028.22     48.37 o 
   4   9   6      259.64      262.95     29.61 o 
   5   9   6      181.11      188.02     27.74 o 
   6   9   6      122.62      113.13     42.08 o 
   7   9   6      315.31      424.26     47.04 o 
   8   9   6       39.04       36.06     26.10 o 
   9   9   6       84.16      133.72     33.52 o 
  10   9   6       64.95       39.07     25.32 o 
  11   9   6       71.43       74.58     47.94 o 
   0  10   6     1264.45     1169.79     98.02 o 
   1  10   6      208.56      249.71     38.75 o 
   2  10   6     1156.77     1254.54    104.94 o 
   3  10   6      874.48      810.32     93.22 o 
   4  10   6        7.30      -10.15     40.48 o 
   5  10   6      636.97      601.22    124.12 o 
   6  10   6      722.61      770.91     58.85 o 
   7  10   6      104.52      135.37     34.54 o 
   8  10   6      388.58      418.98    112.93 o 
   9  10   6       21.65      -23.44     29.83 o 
   1  11   6      101.48       47.70     30.11 o 
   2  11   6      829.26      801.96     63.23 o 
   3  11   6      287.38      384.60     69.25 o 
   4  11   6      882.45      855.50     93.75 o 
   5  11   6      299.26      272.61     41.68 o 
   6  11   6      206.77      144.11     37.29 o 
   7  11   6      193.79      201.36     52.20 o 
   0  12   6      211.19      120.39     52.20 o 
   1  12   6       49.69       62.86     50.07 o 
   2  12   6      156.36      210.95     58.60 o 
   3  12   6      147.36      245.04     61.79 o 
   4  12   6       34.18       47.94     49.01 o 
   2   0   7    31008.35    29986.76    821.94 o 
   4   0   7    64647.33    60193.61   2396.04 o 
   6   0   7    13581.64    13705.92    501.79 o 
   8   0   7     3534.51     3516.61    155.01 o 
  10   0   7     3776.17     3789.56    169.40 o 
  12   0   7      219.53      206.68     51.14 o 
  14   0   7     1572.73     1929.41    133.17 o 
  16   0   7     1679.31     1777.06    139.57 o 
   0   1   7    85487.56    82989.86   1389.28 o 
   1   1   7     8528.46     8691.44    121.64 o 
   2   1   7    23504.81    23325.21    343.50 o 
   3   1   7    37136.99    36157.27    634.07 o 
   4   1   7      860.05      955.48     43.21 o 
   5   1   7    10149.48     9911.66    156.76 o 
   6   1   7     3302.77     3326.31     62.44 o 
   7   1   7      509.88      549.77     30.41 o 
   8   1   7     1732.51     1720.45     71.60 o 
   9   1   7     4621.12     4563.03    101.59 o 
  10   1   7        3.09       21.92     22.37 o 
  11   1   7     2647.90     2599.03     98.29 o 
  12   1   7      645.75      746.61     99.61 o 
  13   1   7      138.10      158.56     34.88 o 
  14   1   7      120.48      107.39     43.68 o 
  15   1   7      967.95     1067.94    132.64 o 
  16   1   7       97.45       91.62     39.17 o 
   1   2   7    30626.70    30169.19    371.06 o 
   2   2   7     1796.70     1835.76     40.20 o 
   3   2   7     3135.85     3081.38     59.89 o 
   4   2   7      200.55      193.77     16.11 o 
   5   2   7     9621.03     9335.20    136.80 o 
   6   2   7     1312.30     1413.71     47.02 o 
   7   2   7    17148.87    17255.73    437.38 o 
   8   2   7     4102.15     3942.32     91.57 o 
   9   2   7      762.61      732.66     37.94 o 
  10   2   7     3527.82     3413.67     88.03 o 
  11   2   7     2654.95     2772.95    124.49 o 
  12   2   7     1448.22     1395.72    137.97 o 
  13   2   7     1501.96     1547.07     80.16 o 
  14   2   7      329.53      276.71     50.07 o 
  15   2   7      224.07      169.04     48.47 o 
   0   3   7    27038.60    26461.73    471.84 o 
   1   3   7     1724.56     1695.79     39.18 o 
   2   3   7     3657.09     3748.23    127.02 o 
   3   3   7     6751.54     6992.04    103.64 o 
   4   3   7     9112.29     8835.31    240.34 o 
   5   3   7     3279.63     3435.77     79.75 o 
   6   3   7    26747.26    26641.11    662.48 o 
   7   3   7      147.07      159.84     20.94 o 
   8   3   7    12395.42    12114.65    441.50 o 
   9   3   7       15.31       22.45     15.69 o 
  10   3   7       29.80       42.93     27.95 o 
  11   3   7        9.49       11.28     21.95 o 
  12   3   7     3915.44     4055.04    142.68 o 
  13   3   7      148.36      212.96     56.22 o 
  14   3   7     2526.65     2522.75    121.77 o 
  15   3   7      387.03      321.32     49.72 o 
   1   4   7     1620.85     1529.35     29.11 o 
   2   4   7    11473.27    11643.31    161.32 o 
   3   4   7      678.92      630.04     30.85 o 
   4   4   7    12463.85    12109.10    254.62 o 
   5   4   7     6924.85     6772.92    214.38 o 
   6   4   7      507.67      552.40     32.56 o 
   7   4   7     4459.78     4439.98    183.69 o 
   8   4   7     7515.90     7512.80    178.35 o 
   9   4   7      399.66      370.18     27.52 o 
  10   4   7     7875.13     8103.30    140.72 o 
  11   4   7      543.61      464.37     32.20 o 
  12   4   7     1993.40     2111.50     76.86 o 
  13   4   7     1082.17     1117.57     50.01 o 
  14   4   7        2.52       23.62     35.16 o 
  15   4   7      373.93      307.90     72.45 o 
   0   5   7      250.11      257.01     26.81 o 
   1   5   7     4735.43     4722.08     83.71 o 
   2   5   7     1245.61     1233.03     36.90 o 
   3   5   7    14876.72    15111.72    243.75 o 
   4   5   7      607.06      610.19     50.04 o 
   5   5   7     3524.24     3619.33     89.45 o 
   6   5   7      312.39      316.31     27.67 o 
   7   5   7     3701.43     3724.61     91.47 o 
   8   5   7      230.48      236.05     26.85 o 
   9   5   7     9948.12    10301.22    341.50 o 
  10   5   7       13.52      -23.74     15.83 o 
  11   5   7     4070.65     4392.37    113.55 o 
  12   5   7      105.83      122.26     26.99 o 
  13   5   7      251.90      243.53     34.30 o 
  14   5   7       42.81       46.86     24.56 o 
   1   6   7      427.99      503.91     30.10 o 
   2   6   7     6874.23     6984.03    152.28 o 
   3   6   7      583.30      608.57     39.12 o 
   4   6   7     8037.03     7932.25    183.70 o 
   5   6   7     6171.64     6192.10    205.14 o 
   6   6   7     1877.18     1861.59     62.69 o 
   7   6   7     4645.68     4971.75    206.76 o 
   8   6   7      608.41      599.38     43.79 o 
   9   6   7      305.32      391.51     34.30 o 
  10   6   7     1903.13     1952.06     70.89 o 
  11   6   7      828.03      792.68     60.89 o 
  12   6   7      137.81      151.93     36.07 o 
  13   6   7      717.86      754.68     66.59 o 
  14   6   7      203.11      241.07     44.71 o 
   0   7   7    19314.42    19563.61    541.21 o 
   1   7   7      184.07      165.14     28.63 o 
   2   7   7     4868.22     5069.52    108.84 o 
   3   7   7     1313.01     1360.16     68.73 o 
   4   7   7     1717.40     1634.92     93.02 o 
   5   7   7     1815.88     1822.58    111.56 o 
   6   7   7     4553.41     4669.05    133.96 o 
   7   7   7      685.44      729.25     43.82 o 
   8   7   7     2115.87     2279.77    112.53 o 
   9   7   7      141.50      130.40     25.82 o 
  10   7   7       12.19       22.73     23.65 o 
  11   7   7      191.23      273.91     44.07 o 
  12   7   7      989.41     1141.35     78.84 o 
  13   7   7      147.40      147.34     39.74 o 
   1   8   7     7120.86     7383.00    287.12 o 
   2   8   7      387.86      387.89     31.03 o 
   3   8   7     2072.99     2268.32     70.56 o 
   4   8   7      928.29      962.40     52.90 o 
   5   8   7      632.94      605.54     41.84 o 
   6   8   7       80.67      127.64     51.43 o 
   7   8   7     1658.03     1764.41    122.33 o 
   8   8   7      565.96      559.88     52.35 o 
   9   8   7       56.08       34.06     24.41 o 
  10   8   7      236.01      191.78     38.98 o 
  11   8   7      182.47      100.62     33.03 o 
  12   8   7       33.57      -33.03     35.16 o 
   0   9   7     1853.62     1813.28    117.19 o 
   1   9   7     1319.60     1403.68     73.45 o 
   2   9   7      774.94      869.75     60.25 o 
   3   9   7     4226.50     4158.41    162.47 o 
   4   9   7        2.70       20.40     19.23 o 
   5   9   7     1919.60     2154.42     83.07 o 
   6   9   7      564.28      596.39     51.43 o 
   7   9   7      141.26      146.56     34.26 o 
   8   9   7      457.47      454.62     49.30 o 
   9   9   7       68.16       38.13     26.84 o 
  10   9   7       23.61       14.42     24.27 o 
   1  10   7      625.96      578.84     52.32 o 
   2  10   7     2106.50     2143.61     93.04 o 
   3  10   7      368.14      377.65     51.67 o 
   4  10   7     2191.37     2373.50    101.07 o 
   5  10   7      131.74      174.56     36.22 o 
   6  10   7      248.69      274.79     40.66 o 
   7  10   7        7.48      -26.94     47.94 o 
   8  10   7      213.01      189.42     38.98 o 
   9  10   7        2.02      -36.22     33.03 o 
   0  11   7     1622.62     1656.67    122.52 o 
   1  11   7       86.12      106.07     35.02 o 
   2  11   7      698.27      680.57     59.50 o 
   3  11   7      316.17      379.28     72.45 o 
   4  11   7        8.59      -13.85     35.16 o 
   5  11   7       70.48       46.88     49.01 o 
   6  11   7      229.75      182.18     52.20 o 
   1  12   7       93.55      142.65     39.42 o 
   2  12   7       13.73       25.57     42.62 o 
   0   0   8    48313.44    48145.67   1195.36 o 
   2   0   8    10916.74    11141.88    215.20 o 
   4   0   8      827.77      831.56     40.35 o 
   6   0   8     3907.55     3919.46    201.36 o 
   8   0   8     1421.84     1385.00     94.82 o 
  10   0   8      413.66      393.13     58.60 o 
  12   0   8      182.48      193.90     53.27 o 
  14   0   8      107.01       50.07     44.75 o 
   1   1   8    10262.20    10368.23    142.49 o 
   2   1   8     2687.67     2840.66     54.45 o 
   3   1   8      111.28      128.18     13.12 o 
   4   1   8    11098.44    10824.11    384.44 o 
   5   1   8     1805.08     1876.27     44.86 o 
   6   1   8     3375.49     3484.59     68.36 o 
   7   1   8     1758.88     1764.73     68.41 o 
   8   1   8      391.32      387.47     29.46 o 
   9   1   8      294.67      257.67     32.43 o 
  10   1   8       57.54       58.60     29.30 o 
  11   1   8      647.95      634.42     52.73 o 
  12   1   8      209.64      227.60     37.67 o 
  13   1   8      343.86      373.08     48.20 o 
  14   1   8      622.16      725.58     62.19 o 
  15   1   8        7.81       16.91     28.92 o 
   0   2   8     2944.62     2923.88     78.59 o 
   1   2   8     2174.54     2165.91     46.93 o 
   2   2   8      903.99      905.28     27.73 o 
   3   2   8     7381.60     7375.71    156.83 o 
   4   2   8     2220.08     2116.08     77.35 o 
   5   2   8     1929.24     1901.62     56.54 o 
   6   2   8     4601.35     4520.45    104.72 o 
   7   2   8      186.30      181.77     28.28 o 
   8   2   8     1306.38     1234.44     70.14 o 
   9   2   8      463.83      408.10     31.21 o 
  10   2   8      194.84      148.25     23.66 o 
  11   2   8      344.16      356.87     42.17 o 
  12   2   8      365.44      341.08     44.07 o 
  13   2   8      284.05      267.08     51.67 o 
  14   2   8      562.13      655.27     75.11 o 
  15   2   8      548.39      620.94     62.53 o 
   1   3   8     2592.55     2667.58     55.41 o 
   2   3   8     5322.53     5361.53    142.86 o 
   3   3   8      608.42      585.42     30.10 o 
   4   3   8     5229.81     5234.79    135.47 o 
   5   3   8      393.61      360.30     46.66 o 
   6   3   8       48.96       57.83     28.05 o 
   7   3   8       60.29       81.83     17.36 o 
   8   3   8     6313.83     6096.74    191.24 o 
   9   3   8      364.49      426.78     32.32 o 
  10   3   8     4033.67     4074.52    231.90 o 
  11   3   8       23.72       28.98     18.46 o 
  12   3   8     1198.05     1176.64     89.49 o 
  13   3   8       46.86       61.10     30.34 o 
  14   3   8      111.51      102.90     29.29 o 
  15   3   8       40.59       46.88     43.68 o 
   0   4   8      417.83      429.54     22.31 o 
   1   4   8      684.85      712.31     26.44 o 
   2   4   8       22.44       22.69     11.56 o 
   3   4   8     1370.08     1388.14     47.63 o 
   4   4   8     2338.69     2300.53     83.21 o 
   5   4   8       17.47       46.99     15.33 o 
   6   4   8     3161.53     3082.26    117.04 o 
   7   4   8     1382.82     1368.27     73.40 o 
   8   4   8     1773.82     1785.50     70.54 o 
   9   4   8     2980.94     2865.56     83.20 o 
  10   4   8       15.28        7.93     14.84 o 
  11   4   8     1542.87     1539.36     68.46 o 
  12   4   8      906.68      946.76     45.39 o 
  13   4   8      112.53      124.65     41.68 o 
  14   4   8      343.56      396.91     94.82 o 
   1   5   8      630.43      663.07     27.32 o 
   2   5   8      550.67      514.58     25.47 o 
   3   5   8     1302.72     1271.14     39.91 o 
   4   5   8      817.69      822.08     33.41 o 
   5   5   8     3896.85     4039.60     88.88 o 
   6   5   8      863.47      860.79     36.27 o 
   7   5   8     4123.71     4266.09     89.56 o 
   8   5   8      155.31      158.40     23.37 o 
   9   5   8      119.78      101.74     28.91 o 
  10   5   8        4.03       -2.28     13.26 o 
  11   5   8      308.83      306.30     29.92 o 
  12   5   8       81.07       92.10     21.78 o 
  13   5   8      744.61      674.56     50.17 o 
  14   5   8       88.52       91.62     54.33 o 
   0   6   8     7472.33     7778.35    263.15 o 
   1   6   8       59.73       70.14     13.77 o 
   2   6   8     3328.82     3426.12     71.81 o 
   3   6   8      110.18       94.65     16.05 o 
   4   6   8      230.40      197.08     24.47 o 
   5   6   8      399.50      414.30     32.63 o 
   6   6   8     1824.05     1752.08     61.91 o 
   7   6   8     1378.15     1405.08     67.59 o 
   8   6   8      522.32      463.80     36.86 o 
   9   6   8     1050.00     1042.77     51.58 o 
  10   6   8       21.14       17.98     16.05 o 
  11   6   8      666.82      682.35     44.14 o 
  12   6   8      276.61      337.34     50.06 o 
  13   6   8      149.59      152.80     37.28 o 
   1   7   8     4064.61     4018.62    123.38 o 
   2   7   8     1288.35     1392.57     77.62 o 
   3   7   8     1296.06     1430.75     54.57 o 
   4   7   8     2358.76     2395.08     72.81 o 
   5   7   8       26.51       31.54     17.92 o 
   6   7   8      346.17      319.77     31.55 o 
   7   7   8      144.41      126.43     24.85 o 
   8   7   8      145.13      141.55     25.83 o 
   9   7   8       28.74       34.58     19.04 o 
  10   7   8      416.57      431.16     49.34 o 
  11   7   8       21.95      -17.20     34.62 o 
  12   7   8       30.48       18.71     22.96 o 
   0   8   8      158.02      117.19     43.68 o 
   1   8   8      909.98      840.86     57.60 o 
   2   8   8      236.32      278.71     38.40 o 
   3   8   8     2371.81     2418.68     73.90 o 
   4   8   8        7.04      -13.32     15.38 o 
   5   8   8     1497.90     1510.78     60.20 o 
   6   8   8        0.46        5.09     17.02 o 
   7   8   8      141.36      129.42     28.49 o 
   8   8   8       55.20       25.01     24.24 o 
   9   8   8       38.99       45.60     37.29 o 
  10   8   8       79.18       22.91     25.23 o 
  11   8   8       66.02       18.53     27.43 o 
   1   9   8     1892.38     1875.25    136.37 o 
   2   9   8     1187.48     1201.12     70.43 o 
   3   9   8      472.16      524.31     87.89 o 
   4   9   8     1084.74     1076.48     67.80 o 
   5   9   8       18.87       18.39     25.55 o 
   6   9   8      163.89      174.62     28.82 o 
   7   9   8       21.57        6.11     34.09 o 
   8   9   8       93.04      101.78     31.20 o 
   9   9   8        5.21      -31.06     20.71 o 
  10   9   8      183.60      223.73     58.60 o 
   0  10   8      896.56      882.14     87.36 o 
   1  10   8        7.65       -6.30     26.24 o 
   2  10   8      554.19      537.51     59.66 o 
   3  10   8       27.27       76.77     44.21 o 
   4  10   8       46.29       70.06     31.61 o 
   5  10   8       26.85       50.05     32.37 o 
   6  10   8      441.92      377.99     54.87 o 
   7  10   8      204.03      272.47     43.52 o 
   8  10   8      171.83       41.55     38.35 o 
   1  11   8       63.17       61.42     31.85 o 
   2  11   8      104.67       98.69     33.52 o 
   3  11   8      119.26       83.45     33.80 o 
   4  11   8       99.58      119.32     57.53 o 
   2   0   9     1146.58     1234.85    101.21 o 
   4   0   9      266.00      354.15     28.82 o 
   6   0   9      747.14      994.74    163.00 o 
   8   0   9     3543.02     3680.89    164.07 o 
  10   0   9     2826.35     2997.98    154.48 o 
  12   0   9      966.19     1080.30     98.02 o 
  14   0   9      247.74      221.60     59.66 o 
   0   1   9     1177.11     1207.98     49.45 o 
   1   1   9     2161.27     2191.33     48.15 o 
   2   1   9      669.41      666.16     25.71 o 
   3   1   9     1279.50     1202.52     38.44 o 
   4   1   9     2186.51     2096.41    105.49 o 
   5   1   9      916.22      835.55     47.82 o 
   6   1   9     3762.15     3852.46    142.64 o 
   7   1   9      267.37      320.87     27.51 o 
   8   1   9      829.92      741.15     53.65 o 
   9   1   9     1388.99     1476.72     75.11 o 
  10   1   9       35.73       54.42     27.75 o 
  11   1   9      464.48      449.18     49.34 o 
  12   1   9      658.22      700.71     76.17 o 
  13   1   9      106.60      126.81     36.07 o 
  14   1   9      400.86      475.75     56.09 o 
  15   1   9       55.99       52.20     49.01 o 
   1   2   9     2573.71     2651.98     55.46 o 
   2   2   9       84.36       67.05     10.84 o 
   3   2   9       99.09      124.19     13.52 o 
   4   2   9      722.77      699.02     34.01 o 
   5   2   9     2999.34     2879.99     87.07 o 
   6   2   9     1568.74     1670.42    103.44 o 
   7   2   9     2505.99     2570.00     72.61 o 
   8   2   9     1987.18     1906.91     62.97 o 
   9   2   9      847.07      868.33     56.76 o 
  10   2   9      512.68      572.19     51.08 o 
  11   2   9       26.86       51.80     30.90 o 
  12   2   9      449.23      382.44     47.08 o 
  13   2   9      738.67      780.58     64.73 o 
  14   2   9      205.38      297.20     85.76 o 
  15   2   9      171.03      155.55     56.47 o 
   0   3   9     4180.86     3937.42    228.52 o 
   1   3   9      418.87      448.16     30.60 o 
   2   3   9     4833.32     4821.29     96.08 o 
   3   3   9      538.48      518.54     30.14 o 
   4   3   9      214.37      228.53     22.53 o 
   5   3   9       74.83       90.29     18.16 o 
   6   3   9      717.65      707.51     37.49 o 
   7   3   9      663.75      672.59     51.06 o 
   8   3   9        7.30       70.43     55.27 o 
   9   3   9     1825.14     1883.43     87.18 o 
  10   3   9      128.09       86.07     21.25 o 
  11   3   9      840.40      909.00     78.54 o 
  12   3   9       21.69       33.10     27.88 o 
  13   3   9      102.01      146.48     39.15 o 
  14   3   9       12.21       37.73     32.16 o 
   1   4   9     2601.27     2572.12     64.59 o 
   2   4   9     3486.05     3656.49     86.67 o 
   3   4   9      692.17      737.75     36.77 o 
   4   4   9     2290.27     2393.06     68.57 o 
   5   4   9      863.24      909.27     61.66 o 
   6   4   9     2776.16     2719.92     77.28 o 
   7   4   9       53.19       59.43     18.94 o 
   8   4   9      146.23      143.23     23.51 o 
   9   4   9       63.02       60.18     20.24 o 
  10   4   9       12.81       10.56     15.64 o 
  11   4   9       31.55       25.59     17.07 o 
  12   4   9       80.87       48.99     18.99 o 
  13   4   9       67.01       75.27     27.35 o 
  14   4   9      343.14      347.14     50.06 o 
   0   5   9     3118.03     3419.88    152.35 o 
   1   5   9      890.33      934.37     33.51 o 
   2   5   9     1868.76     1944.76     50.92 o 
   3   5   9     4082.20     4324.09     84.27 o 
   4   5   9       11.51        2.86     13.99 o 
   5   5   9     2851.52     2904.99     69.17 o 
   6   5   9      316.49      377.52     27.39 o 
   7   5   9      513.31      534.35     32.22 o 
   8   5   9       31.65       34.68     16.15 o 
   9   5   9      203.79      182.23     23.09 o 
  10   5   9       15.80       20.19     15.31 o 
  11   5   9        4.53       -0.88     15.68 o 
  12   5   9       37.13       46.64     19.81 o 
  13   5   9      100.63      112.23     28.50 o 
   1   6   9     7655.66     7890.29    192.34 o 
   2   6   9       86.22       72.42     15.04 o 
   3   6   9     1725.65     1798.26     52.00 o 
   4   6   9       47.45       11.68     13.22 o 
   5   6   9      133.12      158.19     20.55 o 
   6   6   9      112.31      111.89     19.23 o 
   7   6   9      300.09      310.87     27.54 o 
   8   6   9      218.10      223.90     25.22 o 
   9   6   9      176.67      155.40     23.53 o 
  10   6   9       22.69       18.61     16.35 o 
  11   6   9       29.24       24.02     18.42 o 
  12   6   9      101.45      134.07     30.38 o 
  13   6   9      118.10      170.09     40.49 o 
   0   7   9      554.90      554.00     69.25 o 
   1   7   9      537.06      510.28     46.29 o 
   2   7   9      102.58       71.96     28.77 o 
   3   7   9     1117.64     1060.65     42.60 o 
   4   7   9       81.48       90.77     18.20 o 
   5   7   9     1212.82     1228.60     46.80 o 
   6   7   9      864.79      960.27     50.59 o 
   7   7   9      204.97      207.66     24.39 o 
   8   7   9      533.50      588.71     37.09 o 
   9   7   9       75.11       64.07     21.02 o 
  10   7   9       36.78       28.59     19.86 o 
  11   7   9      262.05      268.42     35.60 o 
  12   7   9      191.92      260.56     45.57 o 
   1   8   9      383.34      330.84     41.05 o 
   2   8   9      941.69      945.51     61.77 o 
   3   8   9      375.97      389.04     49.54 o 
   4   8   9      900.32     1002.96     50.13 o 
   5   8   9      658.72      729.36     45.18 o 
   6   8   9       44.38       52.05     21.47 o 
   7   8   9      504.75      568.84     62.55 o 
   8   8   9      154.72      142.40     28.52 o 
   9   8   9      134.30      115.34     27.06 o 
  10   8   9      241.32      253.99     35.88 o 
   0   9   9      270.57      155.55     52.20 o 
   1   9   9      361.33      357.78     45.57 o 
   2   9   9      167.40      147.01     34.63 o 
   3   9   9      209.50      299.05     44.07 o 
   4   9   9       45.21       41.56     32.49 o 
   5   9   9       36.13       38.41     29.35 o 
   6   9   9      165.47      165.51     28.68 o 
   7   9   9      439.40      438.43     40.37 o 
   8   9   9       45.01       -4.44     26.84 o 
   9   9   9     1027.84     1121.85    104.41 o 
   1  10   9       13.37       25.14     28.24 o 
   2  10   9       35.14       91.62     31.96 o 
   3  10   9      196.05      153.04     36.71 o 
   4  10   9       97.25      102.25     61.26 o 
   5  10   9      726.15      716.31     75.11 o 
   6  10   9        4.78        9.59     43.68 o 
   7  10   9      496.04      466.64     71.38 o 
   0  11   9      202.15      180.05     55.40 o 
   1  11   9       16.78       25.72     29.26 o 
   2  11   9       29.04       31.21     37.29 o 
   3  11   9       75.72       29.01     29.83 o 
   4  11   9      189.88      158.74     53.27 o 
   0   0  10     4452.56     4607.78    168.33 o 
   2   0  10     2663.32     2686.98     82.36 o 
   4   0  10     6690.39     6501.26    293.51 o 
   6   0  10    16858.20    15676.14   1119.72 o 
   8   0  10     6162.21     6536.12    245.04 o 
  10   0  10       68.67      119.32     43.68 o 
  12   0  10     3133.40     3196.15    172.59 o 
  14   0  10     1267.06     1362.62    121.45 o 
   1   1  10    10200.18     9816.56    145.29 o 
   2   1  10     5138.02     5403.66    108.58 o 
   3   1  10      138.67      137.97     16.16 o 
   4   1  10     1265.90     1261.04     47.93 o 
   5   1  10     7607.74     7377.64    356.86 o 
   6   1  10      535.68      606.20     35.54 o 
   7   1  10     6952.10     6805.06    148.05 o 
   8   1  10     4797.97     4993.76    148.62 o 
   9   1  10     1125.44     1103.36     65.54 o 
  10   1  10     4480.75     4632.08    146.05 o 
  11   1  10      564.55      581.27     98.55 o 
  12   1  10     1142.48     1265.57     77.97 o 
  13   1  10     1362.93     1429.13     85.88 o 
  14   1  10       74.93       64.99     33.90 o 
   0   2  10     9873.75     9621.92    210.41 o 
   1   2  10     4582.56     4708.76     85.39 o 
   2   2  10     5261.68     5118.53    100.26 o 
   3   2  10    16107.12    16078.04    338.97 o 
   4   2  10      290.34      286.10     33.79 o 
   5   2  10     5592.17     5652.89    119.93 o 
   6   2  10       46.44       37.35     19.10 o 
   7   2  10      795.21      873.89     44.04 o 
   8   2  10       89.82      139.10     22.33 o 
   9   2  10     7653.63     7819.86    173.03 o 
  10   2  10       56.96       48.53     26.62 o 
  11   2  10     2549.22     2626.83    108.10 o 
  12   2  10        4.08      -21.09     24.41 o 
  13   2  10      128.37      120.96     39.15 o 
  14   2  10       35.99       12.78     47.94 o 
   1   3  10     1177.34     1241.39     38.86 o 
   2   3  10    10560.67    10528.55    217.57 o 
   3   3  10      155.72      162.38     21.28 o 
   4   3  10    13567.33    13141.79    314.47 o 
   5   3  10     3985.05     4100.00     98.19 o 
   6   3  10     2598.95     2558.68     75.76 o 
   7   3  10     1164.50     1267.39     53.37 o 
   8   3  10      594.46      621.93     39.04 o 
   9   3  10      109.96      127.40     23.78 o 
  10   3  10     1237.59     1202.38     55.17 o 
  11   3  10      445.21      485.19     50.09 o 
  12   3  10        6.14      -12.07     26.99 o 
  13   3  10      378.49      333.21     49.34 o 
  14   3  10      745.71      862.96    100.15 o 
   0   4  10    18170.86    18074.55    782.52 o 
   1   4  10     1084.11     1029.81     45.10 o 
   2   4  10     7692.65     7982.31    226.11 o 
   3   4  10     5033.15     4863.17    109.54 o 
   4   4  10      590.20      650.07     39.16 o 
   5   4  10     2863.90     2772.94     83.31 o 
   6   4  10     3050.43     3206.32     95.81 o 
   7   4  10      314.41      344.73     31.33 o 
   8   4  10     1287.87     1305.17     56.27 o 
   9   4  10       91.07       59.08     19.37 o 
  10   4  10       31.93       17.93     19.23 o 
  11   4  10       78.04       76.95     21.82 o 
  12   4  10      574.31      670.21     48.88 o 
  13   4  10       37.71        3.32     20.44 o 
   1   5  10    15742.80    16036.47    266.76 o 
   2   5  10      616.04      734.13     33.22 o 
   3   5  10     2812.38     2899.22     67.70 o 
   4   5  10      620.58      691.10     33.73 o 
   5   5  10     3009.49     3056.25     82.52 o 
   6   5  10      428.31      524.19     32.23 o 
   7   5  10     3932.99     3839.34     90.81 o 
   8   5  10       27.11        4.13     14.90 o 
   9   5  10      585.04      598.88     37.27 o 
  10   5  10        0.43      -15.44     13.65 o 
  11   5  10      546.31      571.09     38.93 o 
  12   5  10      106.05       76.22     22.41 o 
  13   5  10      474.91      536.41     97.48 o 
   0   6  10     2476.84     2324.66    131.04 o 
   1   6  10     1122.67     1213.12     67.42 o 
   2   6  10      319.78      328.57     40.26 o 
   3   6  10     5552.93     6145.99    111.45 o 
   4   6  10      558.29      506.05     31.31 o 
   5   6  10     3553.96     3884.69     86.73 o 
   6   6  10     2015.06     2046.06     61.22 o 
   7   6  10      199.07      245.87     25.26 o 
   8   6  10     1352.71     1403.41     53.07 o 
   9   6  10      283.53      305.10     29.50 o 
  10   6  10       15.46       16.07     17.91 o 
  11   6  10       46.08       30.70     19.64 o 
  12   6  10      411.23      416.37     43.18 o 
   1   7  10      180.16      215.42     36.82 o 
   2   7  10     4795.98     5101.06    151.79 o 
   3   7  10      316.52      285.85     58.60 o 
   4   7  10     2655.03     2888.12     72.57 o 
   5   7  10      400.18      443.14     32.13 o 
   6   7  10       15.93       59.56     18.04 o 
   7   7  10      386.93      326.43     30.33 o 
   8   7  10     1038.48     1111.80     53.51 o 
   9   7  10        7.69       -4.28     23.53 o 
  10   7  10     1307.14     1493.81     59.93 o 
  11   7  10       13.65       41.91     23.48 o 
   0   8  10      537.70      631.77     77.77 o 
   1   8  10      254.07      264.76     40.66 o 
   2   8  10      951.92     1063.11     66.28 o 
   3   8  10     1749.21     1753.34    133.17 o 
   4   8  10      155.21      131.11     34.43 o 
   5   8  10      551.08      680.44     59.13 o 
   6   8  10      662.77      735.63     40.84 o 
   7   8  10      608.92      682.88     53.82 o 
   8   8  10      164.26      201.55     28.10 o 
   9   8  10     1779.70     1919.55     69.21 o 
  10   8  10       21.18       60.86     31.96 o 
   1   9  10      625.79      653.66     57.99 o 
   2   9  10       68.14       61.68     42.62 o 
   3   9  10      266.78      252.97     42.52 o 
   4   9  10      128.19      122.33     35.73 o 
   5   9  10     1836.73     1972.31     97.86 o 
   6   9  10        4.39       -8.26     24.67 o 
   7   9  10     1463.80     1697.34     73.36 o 
   8   9  10       77.47       65.26     31.26 o 
   0  10  10      744.76      794.77     91.62 o 
   1  10  10       26.42        9.12     38.89 o 
   2  10  10      187.06      251.93     75.11 o 
   3  10  10       86.23       23.24     29.88 o 
   4  10  10      324.07      285.19     47.39 o 
   5  10  10       23.03       31.26     35.02 o 
   6  10  10      753.54      758.55     94.82 o 
   1  11  10      683.45      767.07     93.75 o 
   2   0  11     7935.34     8087.97    181.90 o 
   4   0  11     3113.10     3102.48     98.02 o 
   6   0  11      157.56      236.51     49.01 o 
   8   0  11     6607.33     6378.44    243.97 o 
  10   0  11     4317.90     4532.13    208.81 o 
  12   0  11      850.98      978.02     99.08 o 
   0   1  11      259.07      351.11     81.50 o 
   1   1  11     3462.90     3593.56     71.15 o 
   2   1  11      103.62       94.83     14.57 o 
   3   1  11     7060.36     6894.74    114.84 o 
   4   1  11     2216.41     2260.55     66.27 o 
   5   1  11     2233.58     2145.16     65.90 o 
   6   1  11     4237.30     4249.46    157.03 o 
   7   1  11      382.44      402.50     42.44 o 
   8   1  11      973.08     1006.67     63.98 o 
   9   1  11     2790.64     2787.95    107.33 o 
  10   1  11      127.84      159.47     37.28 o 
  11   1  11     1270.99     1168.35     73.45 o 
  12   1  11      784.40      886.51     69.66 o 
  13   1  11       58.76       43.63     33.52 o 
   1   2  11     5814.47     5866.61    122.10 o 
   2   2  11      573.68      556.75     28.16 o 
   3   2  11      265.55      265.31     25.17 o 
   4   2  11     2877.12     2783.62     85.93 o 
   5   2  11     6200.14     6313.80    211.77 o 
   6   2  11     1501.10     1466.46    102.34 o 
   7   2  11     4994.16     4766.13    145.99 o 
   8   2  11      249.29      280.52     30.23 o 
   9   2  11      586.82      535.52     51.08 o 
  10   2  11       25.50       21.97     25.58 o 
  11   2  11      518.09      686.21     59.89 o 
  12   2  11       96.79      116.77     37.82 o 
  13   2  11     1116.14     1170.39    107.60 o 
   0   3  11    15688.93    15533.32    815.55 o 
   1   3  11       47.58       70.62     17.68 o 
   2   3  11     6216.06     6276.88    207.75 o 
   3   3  11       14.22       27.24     18.98 o 
   4   3  11      105.58       78.27     18.68 o 
   5   3  11        7.66        9.72     14.23 o 
   6   3  11     2779.44     2588.52     78.74 o 
   7   3  11      308.40      337.25     31.75 o 
   8   3  11      813.82      801.48     45.46 o 
   9   3  11      805.57      877.39     63.42 o 
  10   3  11      113.31      108.20     33.47 o 
  11   3  11      319.57      336.64     64.99 o 
  12   3  11      412.16      346.76     66.05 o 
  13   3  11       80.25       69.25     47.94 o 
   1   4  11     7520.40     7209.26    170.30 o 
   2   4  11     3203.34     3306.98     86.46 o 
   3   4  11     1076.57     1123.77     49.57 o 
   4   4  11     3612.56     3939.50     99.83 o 
   5   4  11      474.35      402.57     44.66 o 
   6   4  11     1130.27     1080.72     59.36 o 
   7   4  11     1238.90     1178.31     88.89 o 
   8   4  11      289.87      335.72     32.41 o 
   9   4  11      116.15      107.49     24.71 o 
  10   4  11      260.10      253.78     32.73 o 
  11   4  11      133.13      150.50     37.24 o 
  12   4  11       35.35       55.13     44.75 o 
  13   4  11      116.50       81.41     33.52 o 
   0   5  11       44.82       95.88     38.35 o 
   1   5  11     2472.09     2682.41    100.16 o 
   2   5  11      167.32      229.21     26.96 o 
   3   5  11     7815.72     8200.01    137.38 o 
   4   5  11      132.38      130.84     20.17 o 
   5   5  11     4221.43     4280.00    107.81 o 
   6   5  11      171.38      130.17     24.56 o 
   7   5  11      127.42      127.05     21.13 o 
   8   5  11      221.14      173.81     23.65 o 
   9   5  11      359.23      404.89     32.98 o 
  10   5  11       27.00       29.68     18.99 o 
  11   5  11      178.96      193.30     27.20 o 
  12   5  11       46.52       16.34     29.00 o 
   1   6  11     3598.99     3939.19    128.01 o 
   2   6  11     2202.74     2105.40    229.59 o 
   3   6  11      969.72     1070.80     66.28 o 
   4   6  11     2096.36     2051.98     60.39 o 
   5   6  11       62.21       86.91     19.20 o 
   6   6  11        1.52       23.43     16.25 o 
   7   6  11       92.89      121.09     22.58 o 
   8   6  11     1408.77     1395.16     60.73 o 
   9   6  11        1.29      -17.30     14.90 o 
  10   6  11      984.05     1029.73     50.66 o 
  11   6  11       62.24       52.11     22.30 o 
   0   7  11     1483.33     1672.65    116.13 o 
   1   7  11      115.66      155.19     35.64 o 
   2   7  11      488.20      526.43     51.16 o 
   3   7  11      231.88      200.94     37.46 o 
   4   7  11      329.06      342.55     43.27 o 
   5   7  11        8.36        9.33     21.37 o 
   6   7  11     1445.13     1573.00     56.69 o 
   7   7  11      280.39      265.67     29.45 o 
   8   7  11      666.59      616.39     40.90 o 
   9   7  11      777.26      804.88     60.89 o 
  10   7  11       55.45       28.15     21.49 o 
   1   8  11      543.07      517.68     51.96 o 
   2   8  11       39.10       42.85     37.29 o 
   3   8  11      258.31      181.33     36.89 o 
   4   8  11       37.28       79.58     39.42 o 
   5   8  11     1871.11     1971.98     95.30 o 
   6   8  11        5.20      -11.55     25.59 o 
   7   8  11     1947.42     1974.72     83.51 o 
   8   8  11       48.65       49.74     22.04 o 
   9   8  11      158.64      171.07     33.01 o 
   0   9  11      826.55      819.28     94.82 o 
   1   9  11      247.01      277.11     44.37 o 
   2   9  11       92.14      114.00     36.16 o 
   3   9  11      287.78      333.55     49.24 o 
   4   9  11      170.44      156.07     40.26 o 
   5   9  11       29.57       34.40     28.57 o 
   6   9  11      439.53      459.01     54.61 o 
   7   9  11      354.02      421.89     79.90 o 
   1  10  11      577.47      535.50     56.49 o 
   2  10  11      290.23      238.25     44.71 o 
   3  10  11      251.47      275.01     48.38 o 
   4  10  11      458.99      499.66     83.10 o 
   0   0  12     2432.03     2531.35    119.32 o 
   2   0  12     1752.91     1790.41     71.94 o 
   4   0  12      512.10      498.93     38.53 o 
   6   0  12      524.12      544.41     66.05 o 
   8   0  12       39.89      110.80     42.62 o 
  10   0  12      132.58      124.65     50.07 o 
  12   0  12      238.95      176.85     57.53 o 
   1   1  12       54.96       67.08     15.35 o 
   2   1  12      189.71      166.62     17.94 o 
   3   1  12       60.32       65.30     14.41 o 
   4   1  12     1030.93     1122.40     47.44 o 
   5   1  12      207.48      168.11     22.93 o 
   6   1  12      958.44      965.44     45.97 o 
   7   1  12       38.73       22.46     21.99 o 
   8   1  12      453.79      394.02     45.53 o 
   9   1  12      174.25      142.39     34.27 o 
  10   1  12      273.40      268.81     61.26 o 
  11   1  12       29.27       15.30     28.18 o 
  12   1  12      205.96      145.19     42.08 o 
   0   2  12     3711.04     3936.62    112.63 o 
   1   2  12       14.42       16.63     10.82 o 
   2   2  12     2225.47     2206.69     67.16 o 
   3   2  12       94.10       51.53     15.80 o 
   4   2  12      292.31      254.95     25.70 o 
   5   2  12      135.26      138.48     23.35 o 
   6   2  12       13.13        9.85     13.67 o 
   7   2  12      209.08      177.43     25.27 o 
   8   2  12      107.04       71.86     27.43 o 
   9   2  12      322.66      299.46     41.05 o 
  10   2  12       94.51       69.74     38.35 o 
  11   2  12        7.64       -4.26     24.82 o 
  12   2  12        7.64       11.75     26.88 o 
   1   3  12      620.03      638.36     36.61 o 
   2   3  12      557.29      549.18     35.09 o 
   3   3  12      388.26      401.27     32.25 o 
   4   3  12       75.02       89.78     20.05 o 
   5   3  12       32.14        1.11     14.29 o 
   6   3  12      565.03      507.42     37.41 o 
   7   3  12      169.41      123.99     23.83 o 
   8   3  12      434.81      506.32     41.87 o 
   9   3  12       45.74       18.11     33.56 o 
  10   3  12      148.78      206.07     38.40 o 
  11   3  12       19.70       24.56     36.76 o 
  12   3  12      145.26      191.11     41.05 o 
   0   4  12      216.87      203.49     44.75 o 
   1   4  12       66.92       93.98     38.12 o 
   2   4  12      274.49      261.29     29.07 o 
   3   4  12     1196.80     1209.30     51.70 o 
   4   4  12      261.63      259.64     50.90 o 
   5   4  12     1085.18     1086.17     67.68 o 
   6   4  12      184.06      126.36     23.94 o 
   7   4  12       45.00       31.70     19.40 o 
   8   4  12      292.63      313.05     33.25 o 
   9   4  12        3.22       13.64     18.59 o 
  10   4  12       41.50      -13.95     26.10 o 
  11   4  12       18.60       -8.92     26.08 o 
  12   4  12       83.44       42.62     46.88 o 
   1   5  12     1576.59     1545.20     75.69 o 
   2   5  12      226.83      218.59     43.68 o 
   3   5  12      339.56      366.17     32.61 o 
   4   5  12      302.39      297.79     40.81 o 
   5   5  12      226.22      226.81     28.86 o 
   6   5  12       98.99       86.44     32.36 o 
   7   5  12       84.92      107.42     24.47 o 
   8   5  12      444.25      425.28     33.76 o 
   9   5  12       19.86        1.69     16.57 o 
  10   5  12      491.79      476.66     37.30 o 
  11   5  12       28.97       34.85     23.73 o 
   0   6  12        5.48       25.57     28.77 o 
   1   6  12       41.02      114.52     68.72 o 
   2   6  12       46.65       98.63     30.11 o 
   3   6  12      171.24      199.64     40.48 o 
   4   6  12      177.28      226.42     37.99 o 
   5   6  12       49.26       39.96     16.56 o 
   6   6  12      461.37      421.98     36.91 o 
   7   6  12      441.90      416.34     34.06 o 
   8   6  12      215.17      184.97     27.41 o 
   9   6  12      414.15      435.26     36.02 o 
  10   6  12       18.35       -4.00     21.61 o 
   1   7  12      120.32      156.99     34.98 o 
   2   7  12        8.17        1.64     20.77 o 
   3   7  12      236.46      261.88     41.35 o 
   4   7  12       60.49       77.14     29.30 o 
   5   7  12      809.54      812.09     65.49 o 
   6   7  12      160.68      172.19     30.43 o 
   7   7  12      737.82      724.15     43.64 o 
   8   7  12       25.49       17.85     22.07 o 
   9   7  12       25.35       34.47     20.94 o 
   0   8  12      481.44      461.31     77.77 o 
   1   8  12       25.71       11.88     29.12 o 
   2   8  12      173.49      131.19     39.09 o 
   3   8  12       34.84       45.60     29.18 o 
   4   8  12      137.44      137.49     38.66 o 
   5   8  12       20.29       18.18     31.43 o 
   6   8  12      314.24      277.55     49.01 o 
   7   8  12      294.93      304.14     50.20 o 
   8   8  12      134.73      103.28     29.26 o 
   1   9  12      567.30      552.00     59.13 o 
   2   9  12      162.67      174.90     42.11 o 
   3   9  12      225.56      187.52     42.01 o 
   4   9  12      277.88      299.98     48.53 o 
   5   9  12       70.53       85.23     57.53 o 
   6   9  12        0.93      -18.11     45.81 o 
   2   0  13     5312.56     5868.71    152.93 o 
   4   0  13     9115.58     9254.97    305.76 o 
   6   0  13     1630.85     1676.91    114.00 o 
   8   0  13       96.42      110.80     43.68 o 
  10   0  13      507.54      535.89     77.77 o 
   0   1  13     7720.76     8055.88    216.27 o 
   1   1  13      786.82      792.23     35.57 o 
   2   1  13     3013.86     3097.97     72.01 o 
   3   1  13     1830.16     1976.12     65.79 o 
   4   1  13       97.15       90.49     21.09 o 
   5   1  13     1371.99     1431.94     57.38 o 
   6   1  13      543.28      592.70     58.60 o 
   7   1  13       59.59       88.41     26.55 o 
   8   1  13      297.67      340.13     83.63 o 
   9   1  13      402.26      458.84     66.05 o 
  10   1  13       30.66       17.84     25.16 o 
  11   1  13      228.25      249.31     43.67 o 
   1   2  13     6586.70     6830.43    152.24 o 
   2   2  13      149.46      133.01     34.36 o 
   3   2  13      127.06      128.58     22.71 o 
   4   2  13       12.16       16.88     23.82 o 
   5   2  13     1089.79     1207.79     53.61 o 
   6   2  13      427.91      423.30     34.98 o 
   7   2  13     1688.26     1863.29     86.48 o 
   8   2  13      668.89      663.94     56.50 o 
   9   2  13      223.85      199.71     37.31 o 
  10   2  13      534.24      582.51     56.49 o 
  11   2  13      228.62      281.06     63.92 o 
   0   3  13      844.21      746.83     78.84 o 
   1   3  13      263.56      312.74     29.88 o 
   2   3  13      205.82      194.58     25.47 o 
   3   3  13     1970.04     2168.10     72.11 o 
   4   3  13      830.47      983.37     97.44 o 
   5   3  13      896.13      962.65     49.38 o 
   6   3  13     3601.84     3478.89    105.87 o 
   7   3  13       17.65       11.53     17.80 o 
   8   3  13     1530.50     1660.12     85.04 o 
   9   3  13       77.85       84.93     31.53 o 
  10   3  13        0.46      -10.99     25.03 o 
  11   3  13        3.12       19.90     27.60 o 
   1   4  13        1.84       11.00     42.08 o 
   2   4  13     2948.79     3021.05    109.32 o 
   3   4  13      252.49      262.78     29.24 o 
   4   4  13     1529.24     1804.08     67.56 o 
   5   4  13      491.48      470.54     38.68 o 
   6   4  13       14.29       55.04     21.14 o 
   7   4  13      356.55      333.77     35.39 o 
   8   4  13     1463.27     1555.96     83.25 o 
   9   4  13       48.47       17.54     21.52 o 
  10   4  13     1111.69     1322.58     82.47 o 
  11   4  13       37.77       70.32     54.33 o 
   0   5  13       79.14      100.15     42.62 o 
   1   5  13      220.51      186.48     34.62 o 
   2   5  13       10.87       23.82     23.32 o 
   3   5  13     1361.09     1388.12     76.24 o 
   4   5  13      250.75      267.87     41.54 o 
   5   5  13      252.33      263.45     32.18 o 
   6   5  13      514.37      534.25     42.73 o 
   7   5  13      704.98      810.67     51.66 o 
   8   5  13      244.92      289.58     36.28 o 
   9   5  13     1851.76     1943.04    104.26 o 
  10   5  13       38.39       53.65     22.16 o 
   1   6  13      397.98      398.47     45.57 o 
   2   6  13      625.56      631.09     56.78 o 
   3   6  13      211.41      184.17     36.80 o 
   4   6  13      593.64      613.72     57.95 o 
   5   6  13     1529.32     1772.56     72.17 o 
   6   6  13      463.54      437.69     42.65 o 
   7   6  13     1295.40     1429.16     57.52 o 
   8   6  13       54.90       20.23     25.37 o 
   9   6  13      132.97      130.05     26.75 o 
   0   7  13     2840.17     3190.82    176.85 o 
   1   7  13       10.40       12.65     55.40 o 
   2   7  13      703.34      815.54     77.77 o 
   3   7  13      103.28       51.07     30.45 o 
   4   7  13      145.88      173.42     59.13 o 
   5   7  13       55.78       32.06     31.13 o 
   6   7  13     1032.81     1153.53     79.06 o 
   7   7  13      261.61      254.58     37.21 o 
   8   7  13      382.63      481.76     38.87 o 
   1   8  13     1315.00     1412.78     85.50 o 
   2   8  13      455.54      515.78     56.43 o 
   3   8  13      387.15      523.10     58.21 o 
   4   8  13      769.74      787.48     68.78 o 
   5   8  13       53.77       22.52     33.88 o 
   6   8  13       15.54       25.57     51.14 o 
   0   9  13       67.85       50.07     50.07 o 
   1   9  13      392.58      525.23     86.30 o 
   0   0  14    13354.20    13286.38    408.04 o 
   2   0  14     5679.02     5689.05    155.17 o 
   4   0  14      610.50      646.69     75.64 o 
   6   0  14     1835.80     1947.52    125.72 o 
   8   0  14     1419.11     1617.25    119.32 o 
  10   0  14       33.85       83.10     43.68 o 
   1   1  14     3585.38     3665.62     83.02 o 
   2   1  14     1447.43     1607.72     62.30 o 
   3   1  14      264.85      289.44     31.05 o 
   4   1  14     3030.08     3099.50     89.47 o 
   5   1  14     1123.88     1227.28     73.51 o 
   6   1  14      881.11      913.61     79.37 o 
   7   1  14     1471.65     1403.78     77.58 o 
   8   1  14       99.83       71.38     41.55 o 
   9   1  14       31.33       -4.86     29.30 o 
  10   1  14       70.06       53.72     30.93 o 
   0   2  14      173.51      239.30     34.30 o 
   1   2  14     1282.65     1239.69     55.08 o 
   2   2  14       57.52       58.28     20.69 o 
   3   2  14     5451.01     5622.41    155.35 o 
   4   2  14      531.76      584.08     49.28 o 
   5   2  14     2119.91     2251.13     75.83 o 
   6   2  14      814.51      841.83     60.21 o 
   7   2  14       43.27       17.58     24.11 o 
   8   2  14      584.28      609.46     56.87 o 
   9   2  14      756.65      807.31     64.41 o 
  10   2  14       35.20       20.93     28.60 o 
   1   3  14      585.11      769.93     86.83 o 
   2   3  14     2764.91     2804.92     84.67 o 
   3   3  14      206.13      229.47     40.78 o 
   4   3  14     2135.04     2017.25     72.92 o 
   5   3  14       44.07       29.77     18.44 o 
   6   3  14       26.71       29.88     25.12 o 
   7   3  14       58.27       87.48     26.09 o 
   8   3  14     1720.61     1834.51     92.26 o 
   9   3  14       84.12       87.22     34.43 o 
  10   3  14     1925.06     1985.41     99.80 o 
   0   4  14     2365.66     2457.84    145.96 o 
   1   4  14      190.23      168.33     33.67 o 
   2   4  14      518.15      600.74     57.00 o 
   3   4  14      707.87      569.28     41.10 o 
   4   4  14      787.27      899.39     53.54 o 
   5   4  14      175.03      143.21     26.59 o 
   6   4  14     2134.64     2407.40    101.87 o 
   7   4  14      246.45      266.59     33.99 o 
   8   4  14      935.10      974.06     56.14 o 
   9   4  14     1022.23     1016.10    287.65 o 
   1   5  14      451.56      484.11     49.70 o 
   2   5  14       19.96        8.16     22.14 o 
   3   5  14       98.60      138.70     33.47 o 
   4   5  14       50.34        7.89     25.59 o 
   5   5  14     2542.47     2797.54     91.72 o 
   6   5  14      161.19       92.49     41.64 o 
   7   5  14     1582.85     1638.46     72.72 o 
   8   5  14      107.50       69.18     27.40 o 
   9   5  14      360.58      221.96     34.06 o 
   0   6  14     4002.07     4325.45    210.95 o 
   1   6  14      139.72      183.66     37.67 o 
   2   6  14     1242.31     1277.55     80.44 o 
   3   6  14      503.07      627.07     61.57 o 
   4   6  14       88.26      105.60     61.79 o 
   5   6  14       53.12       63.63     31.46 o 
   6   6  14      906.50      933.67     56.41 o 
   7   6  14      413.03      462.12     45.31 o 
   8   6  14      274.91      301.22     36.84 o 
   1   7  14      547.71      597.95     61.02 o 
   2   7  14      960.30     1118.70     77.15 o 
   3   7  14      345.79      401.68     54.85 o 
   4   7  14     1257.88     1344.01     83.53 o 
   5   7  14        9.94       38.26     32.69 o 
   6   7  14      171.22      156.41     57.00 o 
   0   8  14       92.96       71.38     53.27 o 
   1   8  14      422.84      415.93     55.40 o 
   2   8  14      103.96       87.40     38.53 o 
   3   8  14     1613.06     1700.35    140.63 o 
   2   0  15     1173.05     1037.36     85.23 o 
   4   0  15     1805.74     1626.84    115.06 o 
   6   0  15      598.27      473.03     71.38 o 
   8   0  15       72.81       53.27     40.48 o 
   0   1  15     1500.20     1512.46     73.64 o 
   1   1  15      158.88      121.78     26.69 o 
   2   1  15      868.64      889.72     48.19 o 
   3   1  15      300.87      260.37     29.90 o 
   4   1  15      181.84      170.96     33.12 o 
   5   1  15      230.17      240.79     37.90 o 
   6   1  15       12.84      -15.78     41.02 o 
   7   1  15       10.44       48.42     26.74 o 
   8   1  15        1.07      -14.22     21.50 o 
   9   1  15       76.08       89.57     30.86 o 
   1   2  15      804.14      682.13     46.64 o 
   2   2  15      183.02      144.53     24.99 o 
   3   2  15       62.60       92.47     21.78 o 
   4   2  15       46.38       52.14     20.09 o 
   5   2  15       90.38       30.23     25.23 o 
   6   2  15      234.12      234.04     38.79 o 
   7   2  15      103.15       62.25     35.69 o 
   8   2  15      478.70      430.73     79.90 o 
   9   2  15        9.50        6.92     25.61 o 
   0   3  15      156.32      132.11     45.81 o 
   1   3  15       35.24       38.62     23.72 o 
   2   3  15       42.04       62.13     26.08 o 
   3   3  15        2.40       15.41     17.24 o 
   4   3  15      428.45      417.67     37.20 o 
   5   3  15        7.19       -6.00     18.04 o 
   6   3  15      936.08      808.75     49.58 o 
   7   3  15       15.63        7.40     25.48 o 
   8   3  15      441.96      408.25     51.16 o 
   9   3  15      132.93      137.43     52.20 o 
   1   4  15      119.64      133.25     31.20 o 
   2   4  15       30.68       -5.12     19.54 o 
   3   4  15       47.86       70.37     28.60 o 
   4   4  15       65.19       85.44     26.07 o 
   5   4  15      664.28      611.43     45.44 o 
   6   4  15       14.30        9.76     21.09 o 
   7   4  15      393.81      336.01     37.86 o 
   8   4  15      362.74      303.12     48.47 o 
   0   5  15      772.53      727.66     86.30 o 
   1   5  15      156.96      123.24     33.80 o 
   2   5  15      420.97      393.31     87.89 o 
   3   5  15      135.35       97.94     32.71 o 
   4   5  15        3.59       22.65     26.08 o 
   5   5  15       15.03        0.12     25.22 o 
   6   5  15       75.48       80.94     27.24 o 
   7   5  15      394.57      421.85     43.49 o 
   8   5  15       25.81        9.50     36.22 o 
   1   6  15      238.58      263.17     44.82 o 
   2   6  15      427.35      492.36     54.61 o 
   3   6  15      226.20      199.46     43.19 o 
   4   6  15      660.49      561.58     60.64 o 
   5   6  15       52.26       63.22     41.02 o 
   6   6  15      280.31      197.10     57.53 o 
   0   7  15      193.52      139.57     53.27 o 
   1   7  15      145.21      146.05     38.33 o 
   2   7  15      122.09      117.08     38.58 o 
   3   7  15      812.90      873.61    101.21 o 
   0   0  16      140.28      108.67     37.29 o 
   2   0  16       22.20       66.05     36.22 o 
   4   0  16      366.60      373.95     61.79 o 
   6   0  16      842.05      866.16     92.69 o 
   8   0  16      172.11      177.92     53.27 o 
   1   1  16      105.65      120.18     24.31 o 
   2   1  16      119.62      120.29     48.74 o 
   3   1  16        5.48        6.83     19.20 o 
   4   1  16       38.15       22.85     23.72 o 
   5   1  16      153.94      138.57     34.22 o 
   6   1  16       89.20       81.47     31.85 o 
   7   1  16      278.58      377.13     49.30 o 
   8   1  16      470.48      514.00     57.24 o 
   0   2  16      413.04      539.08     75.64 o 
   1   2  16      265.95      337.50     44.03 o 
   2   2  16      268.82      329.73     33.39 o 
   3   2  16      594.63      666.33     46.20 o 
   4   2  16      178.90      139.72     25.96 o 
   5   2  16       85.88      124.18     33.47 o 
   6   2  16       81.44       86.13     33.52 o 
   7   2  16       60.30       62.46     45.28 o 
   8   2  16       40.65        4.26     39.42 o 
   1   3  16      128.14      143.80     88.96 o 
   2   3  16      108.52      157.12     36.14 o 
   3   3  16       17.87       17.83     22.56 o 
   4   3  16      522.23      563.98     44.49 o 
   5   3  16      355.47      344.71     37.14 o 
   6   3  16      261.14      263.81     42.01 o 
   7   3  16      330.37      339.86     47.83 o 
   8   3  16       50.40       86.30     44.75 o 
   0   4  16     1271.04     1334.92    114.00 o 
   1   4  16       21.61       -9.67     36.76 o 
   2   4  16      341.86      405.07     77.24 o 
   3   4  16       64.52       61.04     30.97 o 
   4   4  16        0.10       24.40     35.16 o 
   5   4  16       72.39      114.10     41.21 o 
   6   4  16      330.26      380.56     40.74 o 
   7   4  16       82.11       40.48     41.55 o 
   1   5  16     1412.85     1665.51    122.52 o 
   2   5  16      297.37      324.59     49.45 o 
   3   5  16      266.85      288.43     47.44 o 
   4   5  16      346.84      325.98     49.24 o 
   5   5  16       14.75       18.11     38.35 o 
   6   5  16      102.36      157.68     55.40 o 
   0   6  16       91.66       91.62     51.14 o 
   1   6  16      202.81      168.14     41.40 o 
   2   6  16       46.31       67.23     32.29 o 
   3   6  16      881.76      963.11    104.41 o 
   4   6  16        8.14       78.84     45.81 o 
   2   0  17     1094.55     1003.59     99.08 o 
   4   0  17      521.63      549.74     82.03 o 
   6   0  17       57.60       88.43     46.88 o 
   0   1  17       49.60       22.37     36.22 o 
   1   1  17      321.43      344.75     46.33 o 
   2   1  17        8.48        3.99     25.16 o 
   3   1  17      950.34     1003.24     69.26 o 
   4   1  17      260.21      399.93     49.70 o 
   5   1  17      560.75      495.39     54.98 o 
   6   1  17      715.00      711.06     64.58 o 
   1   2  17     1033.85     1121.71     75.05 o 
   2   2  17       91.68      135.18     58.60 o 
   3   2  17        8.65        6.45     20.68 o 
   4   2  17      220.23      230.19     43.08 o 
   5   2  17      993.50     1148.74     96.42 o 
   6   2  17      184.00      228.49     42.76 o 
   0   3  17     2691.32     2634.69    169.40 o 
   1   3  17       32.29       57.12     33.47 o 
   2   3  17      998.89     1198.25     81.10 o 
   3   3  17      133.43      163.16     38.75 o 
   4   3  17       40.04       49.66     32.29 o 
   5   3  17        4.20       20.62     29.83 o 
   6   3  17      384.17      403.78     71.38 o 
   1   4  17      595.79      661.04     65.76 o 
   2   4  17      940.41     1158.40     81.86 o 
   3   4  17      132.76       90.26     34.73 o 
   4   4  17      905.66     1100.54    107.60 o 
   5   4  17       17.25       56.47     41.55 o 
   0   5  17      202.18      170.46     60.73 o 
   1   5  17      202.14      288.72     68.18 o 
   2   5  17      106.99      185.38     61.79 o 
   2   0  18      112.09        2.13     40.48 o 
   4   0  18      416.92      427.22     73.51 o 
   1   1  18      242.98      277.00     67.12 o 
   2   1  18      107.99      173.66     58.60 o 
   3   1  18       12.85        5.11     28.06 o 
   4   1  18       24.01       42.02     44.75 o 
   5   1  18      261.37      229.06     58.60 o 
   0   2  18      630.60      627.51     90.56 o 
   1   2  18      162.24      198.62     41.76 o 
   2   2  18      410.16      412.15     53.67 o 
   3   2  18      434.47      344.12     70.32 o 
   4   2  18       14.94        5.33     38.35 o 
   1   3  18       27.08       22.36     35.69 o 
   2   3  18      297.80      310.46     50.85 o 
   3   3  18        5.45       23.44     34.09 o 
                                                 
